# Supplementary material for: Multi-omics analysis reveals overactive inflammation and dysregulated metabolism in severe community-acquired pneumonia patients
Source: Respir Res. 2024 Jan 19;25:45. doi: 10.1186/s12931-024-02669-6 (PMC10797892; doi:10.1186/s12931-024-02669-6)
Supplement: Supplementary file 1 — Supplementary Material 1: Table S1.1. Additional characteristics of NS-CAP patients, Related to Figure 1. Table S1.2. Additional characteristics of S-CAP patients, Related to Figure 1. Table S1.3. Additional characteristics of DCs, Related to Figure 1. Table S1.4. Additional characteristics of HCs, Related to Figure 1 [file 12931_2024_2669_MOESM1_ESM.xlsx]

## Sheet: Table S1.1
Table S1.1. Additional characteristics of NS-CAP patients, Related to Figure 1.
N0.	Group	Cohort	Male	Age	Proteomics	Metabolomics	ELISA	Clinical information
1	NS-CAP	Testing cohort	Female	72	NO	YES	YES	YES
2	NS-CAP	Testing cohort	Male	60	NO	YES	YES	YES
3	NS-CAP	Testing cohort	Female	32	NO	YES	YES	YES
4	NS-CAP	Training cohort	Female	53	YES	YES	YES	YES
5	NS-CAP	Training cohort	Male	68	YES	YES	YES	YES
6	NS-CAP	Testing cohort	Male	27	NO	YES	YES	YES
7	NS-CAP	Testing cohort	Male	73	NO	YES	YES	YES
8	NS-CAP	Testing cohort	Male	58	NO	YES	YES	YES
9	NS-CAP	Testing cohort	Male	67	NO	YES	YES	YES
10	NS-CAP	Testing cohort	Male	48	NO	YES	YES	YES
11	NS-CAP	Testing cohort	Male	60	NO	YES	YES	YES
12	NS-CAP	Testing cohort	Male	52	NO	YES	YES	YES
13	NS-CAP	Training cohort	Male	35	YES	YES	YES	YES
14	NS-CAP	Training cohort	Female	40	YES	YES	YES	YES
15	NS-CAP	Testing cohort	Male	35	NO	YES	YES	YES
16	NS-CAP	Testing cohort	Male	33	NO	YES	YES	YES
17	NS-CAP	Testing cohort	Male	27	NO	YES	YES	YES
18	NS-CAP	Testing cohort	Male	49	NO	YES	YES	YES
19	NS-CAP	Testing cohort	Female	36	NO	YES	YES	YES
20	NS-CAP	Testing cohort	Male	59	NO	YES	YES	YES
21	NS-CAP	Testing cohort	Male	54	NO	YES	YES	YES
22	NS-CAP	Testing cohort	Male	34	NO	YES	YES	YES
23	NS-CAP	Testing cohort	Male	63	NO	YES	YES	YES
24	NS-CAP	Testing cohort	Female	60	NO	YES	YES	YES
25	NS-CAP	Training cohort	Male	65	YES	YES	YES	YES
26	NS-CAP	Training cohort	Male	51	YES	YES	YES	YES
27	NS-CAP	Testing cohort	Male	80	NO	YES	YES	YES
28	NS-CAP	Testing cohort	Male	69	NO	YES	YES	YES
29	NS-CAP	Testing cohort	Male	32	NO	YES	YES	YES
30	NS-CAP	Testing cohort	Female	88	NO	YES	YES	YES
31	NS-CAP	Testing cohort	Female	86	NO	YES	YES	YES
32	NS-CAP	Testing cohort	Male	65	NO	YES	YES	YES
33	NS-CAP	Testing cohort	Male	72	NO	YES	YES	YES
34	NS-CAP	Testing cohort	Male	69	NO	YES	YES	YES
35	NS-CAP	Training cohort	Male	49	YES	YES	YES	YES
36	NS-CAP	Testing cohort	Female	45	NO	YES	YES	YES
37	NS-CAP	Training cohort	Male	59	YES	YES	YES	YES
38	NS-CAP	Testing cohort	Female	73	NO	YES	YES	YES
39	NS-CAP	Training cohort	Female	66	YES	YES	YES	YES
40	NS-CAP	Testing cohort	Male	73	NO	YES	YES	YES
41	NS-CAP	Training cohort	Male	63	YES	YES	YES	YES
42	NS-CAP	Testing cohort	Female	58	NO	YES	YES	YES
43	NS-CAP	Testing cohort	Female	28	NO	YES	YES	YES

## Sheet: Table S1.2
Table S1.2. Additional characteristics of S-CAP patients, Related to Figure 1.
N0.	Group	Cohort	Male	Age	Proteomics	Metabolomics	ELISA	Clinical information
44	S-CAP	Testing cohort	Male	59	NO	YES	YES	YES
45	S-CAP	Testing cohort	Male	55	NO	YES	YES	YES
46	S-CAP	Training cohort	Female	57	YES	YES	YES	YES
47	S-CAP	Testing cohort	Male	77	NO	YES	YES	YES
48	S-CAP	Testing cohort	Male	32	NO	YES	YES	YES
49	S-CAP	Testing cohort	Male	62	NO	YES	YES	YES
50	S-CAP	Testing cohort	Female	28	NO	YES	YES	YES
51	S-CAP	Training cohort	Male	70	YES	YES	YES	YES
52	S-CAP	Testing cohort	Male	53	NO	YES	YES	YES
53	S-CAP	Testing cohort	Female	70	NO	YES	YES	YES
54	S-CAP	Testing cohort	Female	70	NO	YES	YES	YES
55	S-CAP	Testing cohort	Male	72	NO	YES	YES	YES
56	S-CAP	Testing cohort	Male	58	NO	YES	YES	YES
57	S-CAP	Testing cohort	Male	53	NO	YES	YES	YES
58	S-CAP	Testing cohort	Male	87	NO	YES	YES	YES
59	S-CAP	Testing cohort	Male	65	NO	YES	YES	YES
60	S-CAP	Training cohort	Female	78	YES	YES	YES	YES
61	S-CAP	Testing cohort	Male	65	NO	YES	YES	YES
62	S-CAP	Testing cohort	Male	68	NO	YES	YES	YES
63	S-CAP	Testing cohort	Male	80	NO	YES	YES	YES
64	S-CAP	Training cohort	Female	68	YES	YES	YES	YES
65	S-CAP	Testing cohort	Female	66	NO	YES	YES	YES
66	S-CAP	Training cohort	Male	70	YES	YES	YES	YES
67	S-CAP	Testing cohort	Male	78	NO	YES	YES	YES
68	S-CAP	Training cohort	Male	70	YES	YES	YES	YES
69	S-CAP	Training cohort	Male	69	YES	YES	YES	YES
70	S-CAP	Training cohort	Male	57	YES	YES	YES	YES
71	S-CAP	Training cohort	Male	56	YES	YES	YES	YES
72	S-CAP	Training cohort	Male	90	YES	YES	YES	YES
73	S-CAP	Testing cohort	Male	30	NO	YES	YES	YES
74	S-CAP	Testing cohort	Male	64	NO	YES	YES	YES

## Sheet: Table S1.3
Table S1.3. Additional characteristics of DCs, Related to Figure 1.
NO.	Group	Cohort	Sex	Age	Proteomics	Metabolomics	ELISA	Clinical information
75	DC	Testing cohort	Male	61	NO	YES	YES	YES
76	DC	Testing cohort	Male	72	NO	YES	YES	YES
77	DC	Training cohort	Male	42	YES	YES	YES	YES
78	DC	Training cohort	Male	62	YES	YES	YES	YES
79	DC	Testing cohort	Male	70	NO	YES	YES	YES
80	DC	Testing cohort	Male	87	NO	YES	YES	YES
81	DC	Testing cohort	Male	57	NO	YES	YES	YES
82	DC	Testing cohort	Female	70	NO	YES	YES	YES
83	DC	Testing cohort	Male	48	NO	YES	YES	YES
84	DC	Training cohort	Male	84	YES	YES	YES	YES
85	DC	Testing cohort	Female	56	NO	YES	YES	YES
86	DC	Training cohort	Male	65	YES	YES	YES	YES
87	DC	Testing cohort	Male	61	NO	YES	YES	YES
88	DC	Training cohort	Male	69	YES	YES	YES	YES
89	DC	Training cohort	Female	69	YES	YES	YES	YES
90	DC	Testing cohort	Male	50	NO	YES	YES	YES
91	DC	Testing cohort	Female	60	NO	YES	YES	YES
92	DC	Testing cohort	Male	41	NO	YES	YES	YES
93	DC	Training cohort	Male	60	YES	YES	YES	YES
94	DC	Testing cohort	Female	70	NO	YES	YES	YES
95	DC	Testing cohort	Female	56	NO	YES	YES	YES
96	DC	Testing cohort	Female	53	NO	YES	YES	YES
97	DC	Testing cohort	Male	58	NO	YES	YES	YES
98	DC	Testing cohort	Female	69	NO	YES	YES	YES
99	DC	Testing cohort	Male	65	NO	YES	YES	YES
100	DC	Testing cohort	Female	39	NO	YES	YES	YES
101	DC	Training cohort	Female	61	YES	YES	YES	YES
102	DC	Testing cohort	Male	84	NO	YES	YES	YES
103	DC	Training cohort	Male	61	YES	YES	YES	YES
104	DC	Training cohort	Female	66	YES	YES	YES	YES
105	DC	Testing cohort	Female	67	NO	YES	YES	YES
106	DC	Testing cohort	Male	62	NO	YES	YES	YES
107	DC	Testing cohort	Male	65	NO	YES	YES	YES
108	DC	Testing cohort	Male	70	NO	YES	YES	YES
109	DC	Testing cohort	Female	84	NO	YES	YES	YES
110	DC	Testing cohort	Male	77	NO	YES	YES	YES
111	DC	Testing cohort	Male	73	NO	YES	YES	YES
112	DC	Testing cohort	Male	68	NO	YES	YES	YES
113	DC	Testing cohort	Female	69	NO	YES	YES	YES
114	DC	Testing cohort	Male	72	NO	YES	YES	YES
115	DC	Testing cohort	Male	62	NO	YES	YES	YES
116	DC	Testing cohort	Male	77	NO	YES	YES	YES

## Sheet: Table S1.4
Table S1.4. Additional characteristics of HCs, Related to Figure 1.
N0.	Group	Cohort	Age	Age	Proteomics	Metabolomics	ELISA	Clinical information
117	HC	Testing cohort	Female	49	NO	YES	YES	YES
118	HC	Testing cohort	Male	50	NO	YES	YES	YES
119	HC	Training cohort	Male	67	YES	YES	YES	YES
120	HC	Training cohort	Female	57	YES	YES	YES	YES
121	HC	Testing cohort	Male	59	NO	YES	YES	YES
122	HC	Testing cohort	Female	71	NO	YES	YES	YES
123	HC	Training cohort	Female	63	YES	YES	YES	YES
124	HC	Training cohort	Male	58	YES	YES	YES	YES
125	HC	Testing cohort	Female	73	NO	YES	YES	YES
126	HC	Testing cohort	Male	58	NO	YES	YES	YES
127	HC	Training cohort	Male	46	YES	YES	YES	YES
128	HC	Testing cohort	Female	67	NO	YES	YES	YES
129	HC	Training cohort	Male	57	YES	YES	YES	YES
130	HC	Testing cohort	Female	59	NO	YES	YES	YES
131	HC	Training cohort	Male	58	YES	YES	YES	YES
132	HC	Testing cohort	Female	67	NO	YES	YES	YES
133	HC	Testing cohort	Female	58	NO	YES	YES	YES
134	HC	Testing cohort	Male	58	NO	YES	YES	YES
135	HC	Testing cohort	Male	58	NO	YES	YES	YES
136	HC	Testing cohort	Male	79	NO	YES	YES	YES
137	HC	Testing cohort	Male	78	NO	YES	YES	YES
138	HC	Testing cohort	Male	59	NO	YES	YES	YES
139	HC	Testing cohort	Male	48	NO	YES	YES	YES
140	HC	Testing cohort	Male	39	NO	YES	YES	YES
141	HC	Testing cohort	Female	50	NO	YES	YES	YES
142	HC	Testing cohort	Male	49	NO	YES	YES	YES
143	HC	Testing cohort	Male	50	NO	YES	YES	YES
144	HC	Testing cohort	Female	55	NO	YES	YES	YES
145	HC	Testing cohort	Female	55	NO	YES	YES	YES
146	HC	Testing cohort	Female	53	NO	YES	YES	YES
147	HC	Testing cohort	Male	47	NO	YES	YES	YES
148	HC	Testing cohort	Male	66	NO	YES	YES	YES
149	HC	Training cohort	Male	78	YES	YES	YES	YES
150	HC	Training cohort	Female	84	YES	YES	YES	YES
151	HC	Testing cohort	Male	56	NO	YES	YES	YES
152	HC	Testing cohort	Female	52	NO	YES	YES	YES
153	HC	Training cohort	Male	65	YES	YES	YES	YES
154	HC	Testing cohort	Female	58	NO	YES	YES	YES
155	HC	Testing cohort	Female	68	NO	YES	YES	YES
156	HC	Testing cohort	Female	48	NO	YES	YES	YES
157	HC	Testing cohort	Male	45	NO	YES	YES	YES
158	HC	Testing cohort	Female	51	NO	YES	YES	YES
159	HC	Testing cohort	Male	52	NO	YES	YES	YES
160	HC	Testing cohort	Male	58	NO	YES	YES	YES
161	HC	Testing cohort	Male	55	NO	YES	YES	YES
