# Supplementary material for: Multi-omics analysis reveals overactive inflammation and dysregulated metabolism in severe community-acquired pneumonia patients
Source: Respir Res. 2024 Jan 19;25:45. doi: 10.1186/s12931-024-02669-6 (PMC10797892; doi:10.1186/s12931-024-02669-6)
Supplement: Supplementary file 4 — Supplementary Material 4: Table S3.1. Differentially expressed proteins. Table S3.2. Differentially expressed metabolites [file 12931_2024_2669_MOESM4_ESM.xlsx]

## Sheet: Table S3.1
Table S3.1 Differentially expressed proteins
	Accession	Protein names	Gene names	FC	P value	FDR
S-CAP.vs.HC	A0A075B7B8	Immunoglobulin heavy variable 3/OR16-12 (non-functional) (Fragment) OS=Homo sapiens OX=9606 GN=IGHV3OR16-12 PE=1 SV=1	IGHV3OR16-12	0.185607	0.023319	0.0577675
S-CAP.vs.HC	A0A0B4J2B5	Immunoglobulin heavy variable 3/OR16-9 (non-functional) (Fragment) OS=Homo sapiens OX=9606 GN=IGHV3OR16-9 PE=1 SV=1	IGHV3OR16-9	0.428884	0.00203831	0.00888703
S-CAP.vs.HC	B9A064	Immunoglobulin lambda-like polypeptide 5 OS=Homo sapiens OX=9606 GN=IGLL5 PE=2 SV=2	IGLL5	0.367941	0.00174871	0.00774833
S-CAP.vs.HC	O00533	Neural cell adhesion molecule L1-like protein OS=Homo sapiens OX=9606 GN=CHL1 PE=1 SV=4	CHL1	0.658278	0.00494393	0.0168403
S-CAP.vs.HC	O14791	Apolipoprotein L1 OS=Homo sapiens OX=9606 GN=APOL1 PE=1 SV=5	APOL1	0.439034	2.53442e-05	0.000242326
S-CAP.vs.HC	O14818	Proteasome subunit alpha type-7 OS=Homo sapiens OX=9606 GN=PSMA7 PE=1 SV=1	PSMA7	3.38797	0.0137007	0.0369647
S-CAP.vs.HC	O15204	ADAM DEC1 OS=Homo sapiens OX=9606 GN=ADAMDEC1 PE=1 SV=2	ADAMDEC1	2.90096	0.00895391	0.0264325
S-CAP.vs.HC	O15394	Neural cell adhesion molecule 2 OS=Homo sapiens OX=9606 GN=NCAM2 PE=1 SV=2	NCAM2	0.334034	0.00241405	0.0101205
S-CAP.vs.HC	O43157	Plexin-B1 OS=Homo sapiens OX=9606 GN=PLXNB1 PE=1 SV=3	PLXNB1	2.64959	0.0434999	0.0940772
S-CAP.vs.HC	O43493	Trans-Golgi network integral membrane protein 2 OS=Homo sapiens OX=9606 GN=TGOLN2 PE=1 SV=4	TGOLN2	3.82513	0.0111835	0.0312565
S-CAP.vs.HC	O43505	Beta-1,4-glucuronyltransferase 1 OS=Homo sapiens OX=9606 GN=B4GAT1 PE=1 SV=1	B4GAT1	0.334899	0.00784516	0.0238861
S-CAP.vs.HC	O75636	Ficolin-3 OS=Homo sapiens OX=9606 GN=FCN3 PE=1 SV=2	FCN3	0.632208	0.0394094	0.0891209
S-CAP.vs.HC	O75882	Attractin OS=Homo sapiens OX=9606 GN=ATRN PE=1 SV=2	ATRN	0.549775	1.23537e-06	2.17185e-05
S-CAP.vs.HC	P00338	L-lactate dehydrogenase A chain OS=Homo sapiens OX=9606 GN=LDHA PE=1 SV=2	LDHA	2.564	0.00408446	0.0150553
S-CAP.vs.HC	P00390	Glutathione reductase, mitochondrial OS=Homo sapiens OX=9606 GN=GSR PE=1 SV=2	GSR	0.255059	0.00216152	0.00927581
S-CAP.vs.HC	P00451	Coagulation factor VIII OS=Homo sapiens OX=9606 GN=F8 PE=1 SV=1	F8	4.89544	0.00426213	0.0152803
S-CAP.vs.HC	P00488	Coagulation factor XIII A chain OS=Homo sapiens OX=9606 GN=F13A1 PE=1 SV=5	F13A1	0.538667	0.0104046	0.0293808
S-CAP.vs.HC	P00568	Adenylate kinase isoenzyme 1 OS=Homo sapiens OX=9606 GN=AK1 PE=1 SV=3	AK1	0.266244	0.0189102	0.0488438
S-CAP.vs.HC	P00738	Haptoglobin OS=Homo sapiens OX=9606 GN=HP PE=1 SV=1	HP	3.12084	0.00718237	0.0222409
S-CAP.vs.HC	P00915	Carbonic anhydrase 1 OS=Homo sapiens OX=9606 GN=CA1 PE=1 SV=2	CA1	0.215181	1.37483e-05	0.000152915
S-CAP.vs.HC	P00918	Carbonic anhydrase 2 OS=Homo sapiens OX=9606 GN=CA2 PE=1 SV=2	CA2	0.255426	6.41781e-05	0.000522046
S-CAP.vs.HC	P01011	Alpha-1-antichymotrypsin OS=Homo sapiens OX=9606 GN=SERPINA3 PE=1 SV=2	SERPINA3	3.41893	8.91737e-09	8.10977e-07
S-CAP.vs.HC	P01023	Alpha-2-macroglobulin OS=Homo sapiens OX=9606 GN=A2M PE=1 SV=3	A2M	0.324691	5.05314e-05	0.000427898
S-CAP.vs.HC	P01033	Metalloproteinase inhibitor 1 OS=Homo sapiens OX=9606 GN=TIMP1 PE=1 SV=1	TIMP1	4.94469	0.00419537	0.0152432
S-CAP.vs.HC	P01034	Cystatin-C OS=Homo sapiens OX=9606 GN=CST3 PE=1 SV=1	CST3	2.23829	0.00145072	0.00653422
S-CAP.vs.HC	P01591	Immunoglobulin J chain OS=Homo sapiens OX=9606 GN=JCHAIN PE=1 SV=4	JCHAIN	0.444668	0.00806828	0.024294
S-CAP.vs.HC	P01700	Immunoglobulin lambda variable 1-47 OS=Homo sapiens OX=9606 GN=IGLV1-47 PE=1 SV=2	IGLV1-47	0.276172	0.0227707	0.0566667
S-CAP.vs.HC	P01714	Immunoglobulin lambda variable 3-19 OS=Homo sapiens OX=9606 GN=IGLV3-19 PE=1 SV=2	IGLV3-19	0.223985	0.0396765	0.089284
S-CAP.vs.HC	P01717	Immunoglobulin lambda variable 3-25 OS=Homo sapiens OX=9606 GN=IGLV3-25 PE=1 SV=2	IGLV3-25	0.276142	0.0241092	0.0591324
S-CAP.vs.HC	P01834	Immunoglobulin kappa constant OS=Homo sapiens OX=9606 GN=IGKC PE=1 SV=2	IGKC	0.512978	0.0053718	0.0174665
S-CAP.vs.HC	P01857	Immunoglobulin heavy constant gamma 1 OS=Homo sapiens OX=9606 GN=IGHG1 PE=1 SV=1	IGHG1	0.232919	0.000182667	0.00117122
S-CAP.vs.HC	P01859	Immunoglobulin heavy constant gamma 2 OS=Homo sapiens OX=9606 GN=IGHG2 PE=1 SV=2	IGHG2	0.343959	0.00199086	0.00875016
S-CAP.vs.HC	P01860	Immunoglobulin heavy constant gamma 3 OS=Homo sapiens OX=9606 GN=IGHG3 PE=1 SV=2	IGHG3	0.0858878	0.00103601	0.00490977
S-CAP.vs.HC	P01861	Immunoglobulin heavy constant gamma 4 OS=Homo sapiens OX=9606 GN=IGHG4 PE=1 SV=1	IGHG4	0.155386	0.00911177	0.0264997
S-CAP.vs.HC	P01871	Immunoglobulin heavy constant mu OS=Homo sapiens OX=9606 GN=IGHM PE=1 SV=4	IGHM	0.287992	0.000157729	0.00106126
S-CAP.vs.HC	P02042	Hemoglobin subunit delta OS=Homo sapiens OX=9606 GN=HBD PE=1 SV=2	HBD	0.0599823	0.00527155	0.0174665
S-CAP.vs.HC	P02144	Myoglobin OS=Homo sapiens OX=9606 GN=MB PE=1 SV=2	MB	7.00767	0.00453889	0.0157822
S-CAP.vs.HC	P02647	Apolipoprotein A-I OS=Homo sapiens OX=9606 GN=APOA1 PE=1 SV=1	APOA1	0.554418	6.59081e-05	0.000525802
S-CAP.vs.HC	P02649	Apolipoprotein E OS=Homo sapiens OX=9606 GN=APOE PE=1 SV=1	APOE	1.5067	0.0491807	0.103488
S-CAP.vs.HC	P02652	Apolipoprotein A-II OS=Homo sapiens OX=9606 GN=APOA2 PE=1 SV=1	APOA2	0.339176	4.76903e-07	1.05747e-05
S-CAP.vs.HC	P02654	Apolipoprotein C-I OS=Homo sapiens OX=9606 GN=APOC1 PE=1 SV=1	APOC1	0.327578	0.00013895	0.00095858
S-CAP.vs.HC	P02671	Fibrinogen alpha chain OS=Homo sapiens OX=9606 GN=FGA PE=1 SV=2	FGA	1.84998	0.0120643	0.0332073
S-CAP.vs.HC	P02730	Band 3 anion transport protein OS=Homo sapiens OX=9606 GN=SLC4A1 PE=1 SV=3	SLC4A1	0.0550982	7.36115e-07	1.43129e-05
S-CAP.vs.HC	P02741	C-reactive protein OS=Homo sapiens OX=9606 GN=CRP PE=1 SV=1	CRP	59.3899	8.92819e-09	8.10977e-07
S-CAP.vs.HC	P02743	Serum amyloid P-component OS=Homo sapiens OX=9606 GN=APCS PE=1 SV=2	APCS	0.0676779	3.16115e-12	1.72283e-09
S-CAP.vs.HC	P02745	Complement C1q subcomponent subunit A OS=Homo sapiens OX=9606 GN=C1QA PE=1 SV=2	C1QA	0.632182	0.00903167	0.0264638
S-CAP.vs.HC	P02748	Complement component C9 OS=Homo sapiens OX=9606 GN=C9 PE=1 SV=2	C9	1.97838	1.70475e-05	0.000185818
S-CAP.vs.HC	P02750	Leucine-rich alpha-2-glycoprotein OS=Homo sapiens OX=9606 GN=LRG1 PE=1 SV=2	LRG1	2.8865	4.71481e-07	1.05747e-05
S-CAP.vs.HC	P02763	Alpha-1-acid glycoprotein 1 OS=Homo sapiens OX=9606 GN=ORM1 PE=1 SV=2	ORM1	24.6795	1.28127e-07	5.37149e-06
S-CAP.vs.HC	P02766	Transthyretin OS=Homo sapiens OX=9606 GN=TTR PE=1 SV=1	TTR	0.508962	0.00230563	0.00974086
S-CAP.vs.HC	P02768	Albumin OS=Homo sapiens OX=9606 GN=ALB PE=1 SV=2	ALB	0.407285	1.98311e-07	7.09917e-06
S-CAP.vs.HC	P02787	Serotransferrin OS=Homo sapiens OX=9606 GN=TF PE=1 SV=3	TF	0.219393	4.11445e-07	1.05747e-05
S-CAP.vs.HC	P02810	Salivary acidic proline-rich phosphoprotein 1/2 OS=Homo sapiens OX=9606 GN=PRH2 PE=1 SV=2	PRH2	2.77423	0.0273735	0.0657205
S-CAP.vs.HC	P03952	Plasma kallikrein OS=Homo sapiens OX=9606 GN=KLKB1 PE=1 SV=1	KLKB1	0.45275	7.06831e-05	0.000542567
S-CAP.vs.HC	P03973	Antileukoproteinase OS=Homo sapiens OX=9606 GN=SLPI PE=1 SV=2	SLPI	6.06979	0.000725366	0.00362683
S-CAP.vs.HC	P04040	Catalase OS=Homo sapiens OX=9606 GN=CAT PE=1 SV=3	CAT	0.585187	0.0338535	0.0781785
S-CAP.vs.HC	P04070	Vitamin K-dependent protein C OS=Homo sapiens OX=9606 GN=PROC PE=1 SV=1	PROC	0.626389	0.00533023	0.0174665
S-CAP.vs.HC	P04180	Phosphatidylcholine-sterol acyltransferase OS=Homo sapiens OX=9606 GN=LCAT PE=1 SV=1	LCAT	0.573483	3.79986e-06	5.4127e-05
S-CAP.vs.HC	P04196	Histidine-rich glycoprotein OS=Homo sapiens OX=9606 GN=HRG PE=1 SV=1	HRG	0.440796	9.06941e-05	0.00066795
S-CAP.vs.HC	P04275	von Willebrand factor OS=Homo sapiens OX=9606 GN=VWF PE=1 SV=4	VWF	4.69502	1.80885e-08	1.22205e-06
S-CAP.vs.HC	P04278	Sex hormone-binding globulin OS=Homo sapiens OX=9606 GN=SHBG PE=1 SV=2	SHBG	0.610544	0.0296177	0.0702269
S-CAP.vs.HC	P04439	HLA class I histocompatibility antigen, A alpha chain OS=Homo sapiens OX=9606 GN=HLA-A PE=1 SV=2	HLA-A	3.92977	0.0417228	0.0912866
S-CAP.vs.HC	P05019	Insulin-like growth factor I OS=Homo sapiens OX=9606 GN=IGF1 PE=1 SV=1	IGF1	0.368982	0.0403029	0.0895627
S-CAP.vs.HC	P05109	Protein S100-A8 OS=Homo sapiens OX=9606 GN=S100A8 PE=1 SV=1	S100A8	0.465472	0.0140688	0.0375858
S-CAP.vs.HC	P05164	Myeloperoxidase OS=Homo sapiens OX=9606 GN=MPO PE=1 SV=1	MPO	3.75245	0.00335991	0.0128052
S-CAP.vs.HC	P05362	Intercellular adhesion molecule 1 OS=Homo sapiens OX=9606 GN=ICAM1 PE=1 SV=2	ICAM1	2.78057	1.3432e-06	2.28764e-05
S-CAP.vs.HC	P05452	Tetranectin OS=Homo sapiens OX=9606 GN=CLEC3B PE=1 SV=3	CLEC3B	0.481033	2.2436e-08	1.22205e-06
S-CAP.vs.HC	P05543	Thyroxine-binding globulin OS=Homo sapiens OX=9606 GN=SERPINA7 PE=1 SV=2	SERPINA7	0.58818	3.98642e-05	0.000356164
S-CAP.vs.HC	P05546	Heparin cofactor 2 OS=Homo sapiens OX=9606 GN=SERPIND1 PE=1 SV=3	SERPIND1	0.627878	0.0045754	0.0157822
S-CAP.vs.HC	P06276	Cholinesterase OS=Homo sapiens OX=9606 GN=BCHE PE=1 SV=1	BCHE	0.300583	4.37693e-07	1.05747e-05
S-CAP.vs.HC	P06312	Immunoglobulin kappa variable 4-1 OS=Homo sapiens OX=9606 GN=IGKV4-1 PE=1 SV=1	IGKV4-1	0.169801	0.000424856	0.00241194
S-CAP.vs.HC	P06396	Gelsolin OS=Homo sapiens OX=9606 GN=GSN PE=1 SV=1	GSN	0.398289	4.88041e-07	1.05747e-05
S-CAP.vs.HC	P06727	Apolipoprotein A-IV OS=Homo sapiens OX=9606 GN=APOA4 PE=1 SV=4	APOA4	0.497695	0.00427486	0.0152803
S-CAP.vs.HC	P06744	Glucose-6-phosphate isomerase OS=Homo sapiens OX=9606 GN=GPI PE=1 SV=4	GPI	10.5792	9.37965e-06	0.000111128
S-CAP.vs.HC	P06753	Tropomyosin alpha-3 chain OS=Homo sapiens OX=9606 GN=TPM3 PE=1 SV=2	TPM3	3.38996	0.0464682	0.0993144
S-CAP.vs.HC	P07307	Asialoglycoprotein receptor 2 OS=Homo sapiens OX=9606 GN=ASGR2 PE=1 SV=2	ASGR2	3.31321	0.00741856	0.0227141
S-CAP.vs.HC	P07437	Tubulin beta chain OS=Homo sapiens OX=9606 GN=TUBB PE=1 SV=2	TUBB	2.85862	0.0217559	0.0551486
S-CAP.vs.HC	P07477	Serine protease 1 OS=Homo sapiens OX=9606 GN=PRSS1 PE=1 SV=1	PRSS1	4.67702	0.022315	0.0558758
S-CAP.vs.HC	P07738	Bisphosphoglycerate mutase OS=Homo sapiens OX=9606 GN=BPGM PE=1 SV=2	BPGM	0.238939	0.000660384	0.00334845
S-CAP.vs.HC	P07942	Laminin subunit beta-1 OS=Homo sapiens OX=9606 GN=LAMB1 PE=1 SV=2	LAMB1	6.03854	3.87331e-06	5.4127e-05
S-CAP.vs.HC	P07988	Pulmonary surfactant-associated protein B OS=Homo sapiens OX=9606 GN=SFTPB PE=1 SV=3	SFTPB	19.2993	2.46653e-08	1.22205e-06
S-CAP.vs.HC	P07998	Ribonuclease pancreatic OS=Homo sapiens OX=9606 GN=RNASE1 PE=1 SV=4	RNASE1	3.62358	0.00140075	0.00636174
S-CAP.vs.HC	P08571	Monocyte differentiation antigen CD14 OS=Homo sapiens OX=9606 GN=CD14 PE=1 SV=2	CD14	1.73177	0.00294009	0.0116477
S-CAP.vs.HC	P08670	Vimentin OS=Homo sapiens OX=9606 GN=VIM PE=1 SV=4	VIM	4.37789	6.79697e-05	0.000529192
S-CAP.vs.HC	P08709	Coagulation factor VII OS=Homo sapiens OX=9606 GN=F7 PE=1 SV=1	F7	0.57537	0.0043762	0.0154872
S-CAP.vs.HC	P09603	Macrophage colony-stimulating factor 1 OS=Homo sapiens OX=9606 GN=CSF1 PE=1 SV=2	CSF1	4.71414	0.000310804	0.00186141
S-CAP.vs.HC	P09960	Leukotriene A-4 hydrolase OS=Homo sapiens OX=9606 GN=LTA4H PE=1 SV=2	LTA4H	2.67325	6.82623e-06	8.65185e-05
S-CAP.vs.HC	P0DJI8	Serum amyloid A-1 protein OS=Homo sapiens OX=9606 GN=SAA1 PE=1 SV=1	SAA1	199.984	2.34192e-08	1.22205e-06
S-CAP.vs.HC	P0DJI9	Serum amyloid A-2 protein OS=Homo sapiens OX=9606 GN=SAA2 PE=1 SV=1	SAA2	681.365	5.04435e-07	1.05747e-05
S-CAP.vs.HC	P0DMV9	Heat shock 70 kDa protein 1B OS=Homo sapiens OX=9606 GN=HSPA1B PE=1 SV=1	HSPA1B	3.19994	0.0223503	0.0558758
S-CAP.vs.HC	P0DOY2	Immunoglobulin lambda constant 2 OS=Homo sapiens OX=9606 GN=IGLC2 PE=1 SV=1	IGLC2	0.378584	0.00114327	0.0053714
S-CAP.vs.HC	P10321	HLA class I histocompatibility antigen, C alpha chain OS=Homo sapiens OX=9606 GN=HLA-C PE=1 SV=3	HLA-C	3.64256	0.0159721	0.0416496
S-CAP.vs.HC	P10451	Osteopontin OS=Homo sapiens OX=9606 GN=SPP1 PE=1 SV=1	SPP1	16.0391	5.04481e-07	1.05747e-05
S-CAP.vs.HC	P10586	Receptor-type tyrosine-protein phosphatase F OS=Homo sapiens OX=9606 GN=PTPRF PE=1 SV=2	PTPRF	7.6898	1.16631e-05	0.000133541
S-CAP.vs.HC	P10645	Chromogranin-A OS=Homo sapiens OX=9606 GN=CHGA PE=1 SV=7	CHGA	4.95083	0.00417875	0.0152432
S-CAP.vs.HC	P10646	Tissue factor pathway inhibitor OS=Homo sapiens OX=9606 GN=TFPI PE=1 SV=1	TFPI	5.42675	8.68286e-06	0.000105159
S-CAP.vs.HC	P10721	Mast/stem cell growth factor receptor Kit OS=Homo sapiens OX=9606 GN=KIT PE=1 SV=1	KIT	0.196719	0.000244304	0.00149853
S-CAP.vs.HC	P11021	Endoplasmic reticulum chaperone BiP OS=Homo sapiens OX=9606 GN=HSPA5 PE=1 SV=2	HSPA5	1.54542	0.0194055	0.0498868
S-CAP.vs.HC	P11047	Laminin subunit gamma-1 OS=Homo sapiens OX=9606 GN=LAMC1 PE=1 SV=3	LAMC1	3.75407	0.000202531	0.00128104
S-CAP.vs.HC	P11277	Spectrin beta chain, erythrocytic OS=Homo sapiens OX=9606 GN=SPTB PE=1 SV=5	SPTB	0.248021	0.0103873	0.0293808
S-CAP.vs.HC	P11597	Cholesteryl ester transfer protein OS=Homo sapiens OX=9606 GN=CETP PE=1 SV=2	CETP	0.234501	0.00058407	0.00312077
S-CAP.vs.HC	P11684	Uteroglobin OS=Homo sapiens OX=9606 GN=SCGB1A1 PE=1 SV=1	SCGB1A1	5.53872	0.00804964	0.024294
S-CAP.vs.HC	P12109	Collagen alpha-1(VI) chain OS=Homo sapiens OX=9606 GN=COL6A1 PE=1 SV=3	COL6A1	1.84578	0.0213035	0.0542543
S-CAP.vs.HC	P12110	Collagen alpha-2(VI) chain OS=Homo sapiens OX=9606 GN=COL6A2 PE=1 SV=4	COL6A2	2.91668	0.00408841	0.0150553
S-CAP.vs.HC	P12111	Collagen alpha-3(VI) chain OS=Homo sapiens OX=9606 GN=COL6A3 PE=1 SV=5	COL6A3	1.53746	0.00316329	0.0123142
S-CAP.vs.HC	P12830	Cadherin-1 OS=Homo sapiens OX=9606 GN=CDH1 PE=1 SV=3	CDH1	1.67432	0.0399434	0.089284
S-CAP.vs.HC	P12955	Xaa-Pro dipeptidase OS=Homo sapiens OX=9606 GN=PEPD PE=1 SV=3	PEPD	0.622305	0.00132856	0.0060846
S-CAP.vs.HC	P13591	Neural cell adhesion molecule 1 OS=Homo sapiens OX=9606 GN=NCAM1 PE=1 SV=3	NCAM1	0.657948	0.000957949	0.00462019
S-CAP.vs.HC	P13611	Versican core protein OS=Homo sapiens OX=9606 GN=VCAN PE=1 SV=3	VCAN	4.40353	0.00538417	0.0174665
S-CAP.vs.HC	P13716	Delta-aminolevulinic acid dehydratase OS=Homo sapiens OX=9606 GN=ALAD PE=1 SV=1	ALAD	0.337293	0.00975986	0.028058
S-CAP.vs.HC	P13727	Bone marrow proteoglycan OS=Homo sapiens OX=9606 GN=PRG2 PE=1 SV=2	PRG2	14.0631	7.61606e-07	1.43129e-05
S-CAP.vs.HC	P13796	Plastin-2 OS=Homo sapiens OX=9606 GN=LCP1 PE=1 SV=6	LCP1	2.59366	8.60459e-07	1.56317e-05
S-CAP.vs.HC	P13987	CD59 glycoprotein OS=Homo sapiens OX=9606 GN=CD59 PE=1 SV=1	CD59	10.1523	6.65694e-05	0.000525802
S-CAP.vs.HC	P14314	Glucosidase 2 subunit beta OS=Homo sapiens OX=9606 GN=PRKCSH PE=1 SV=2	PRKCSH	4.04067	0.000598123	0.00316482
S-CAP.vs.HC	P14543	Nidogen-1 OS=Homo sapiens OX=9606 GN=NID1 PE=1 SV=3	NID1	2.36463	5.22989e-05	0.000431862
S-CAP.vs.HC	P14625	Endoplasmin OS=Homo sapiens OX=9606 GN=HSP90B1 PE=1 SV=1	HSP90B1	2.34702	0.000367427	0.00210787
S-CAP.vs.HC	P15291	Beta-1,4-galactosyltransferase 1 OS=Homo sapiens OX=9606 GN=B4GALT1 PE=1 SV=5	B4GALT1	3.30325	0.0222551	0.0558758
S-CAP.vs.HC	P16070	CD44 antigen OS=Homo sapiens OX=9606 GN=CD44 PE=1 SV=3	CD44	1.55795	0.00334813	0.0128052
S-CAP.vs.HC	P16157	Ankyrin-1 OS=Homo sapiens OX=9606 GN=ANK1 PE=1 SV=3	ANK1	0.152549	8.62469e-05	0.000643898
S-CAP.vs.HC	P16930	Fumarylacetoacetase OS=Homo sapiens OX=9606 GN=FAH PE=1 SV=2	FAH	1.84148	0.00634718	0.0198805
S-CAP.vs.HC	P17174	Aspartate aminotransferase, cytoplasmic OS=Homo sapiens OX=9606 GN=GOT1 PE=1 SV=3	GOT1	2.32066	0.0471396	0.100356
S-CAP.vs.HC	P17936	Insulin-like growth factor-binding protein 3 OS=Homo sapiens OX=9606 GN=IGFBP3 PE=1 SV=2	IGFBP3	0.352576	1.74098e-05	0.000186046
S-CAP.vs.HC	P18065	Insulin-like growth factor-binding protein 2 OS=Homo sapiens OX=9606 GN=IGFBP2 PE=1 SV=2	IGFBP2	4.5609	0.000161278	0.00107191
S-CAP.vs.HC	P18206	Vinculin OS=Homo sapiens OX=9606 GN=VCL PE=1 SV=4	VCL	3.71776	0.0050519	0.0171011
S-CAP.vs.HC	P18428	Lipopolysaccharide-binding protein OS=Homo sapiens OX=9606 GN=LBP PE=1 SV=3	LBP	5.67308	1.88166e-05	0.000197213
S-CAP.vs.HC	P19320	Vascular cell adhesion protein 1 OS=Homo sapiens OX=9606 GN=VCAM1 PE=1 SV=1	VCAM1	2.00187	0.00526726	0.0174665
S-CAP.vs.HC	P19652	Alpha-1-acid glycoprotein 2 OS=Homo sapiens OX=9606 GN=ORM2 PE=1 SV=2	ORM2	10.8477	1.902e-07	7.09917e-06
S-CAP.vs.HC	P19823	Inter-alpha-trypsin inhibitor heavy chain H2 OS=Homo sapiens OX=9606 GN=ITIH2 PE=1 SV=2	ITIH2	0.465094	2.44638e-05	0.000242326
S-CAP.vs.HC	P19827	Inter-alpha-trypsin inhibitor heavy chain H1 OS=Homo sapiens OX=9606 GN=ITIH1 PE=1 SV=3	ITIH1	0.488339	5.69543e-06	7.39287e-05
S-CAP.vs.HC	P20618	Proteasome subunit beta type-1 OS=Homo sapiens OX=9606 GN=PSMB1 PE=1 SV=2	PSMB1	3.71987	0.00536913	0.0174665
S-CAP.vs.HC	P22692	Insulin-like growth factor-binding protein 4 OS=Homo sapiens OX=9606 GN=IGFBP4 PE=1 SV=2	IGFBP4	2.36617	0.0498343	0.10446
S-CAP.vs.HC	P22897	Macrophage mannose receptor 1 OS=Homo sapiens OX=9606 GN=MRC1 PE=1 SV=1	MRC1	10.9208	3.14076e-09	5.70572e-07
S-CAP.vs.HC	P23381	Tryptophan--tRNA ligase, cytoplasmic OS=Homo sapiens OX=9606 GN=WARS1 PE=1 SV=2	WARS1	4.2124	0.00375914	0.0141292
S-CAP.vs.HC	P24043	Laminin subunit alpha-2 OS=Homo sapiens OX=9606 GN=LAMA2 PE=1 SV=4	LAMA2	3.0056	0.0418746	0.0912866
S-CAP.vs.HC	P24821	Tenascin OS=Homo sapiens OX=9606 GN=TNC PE=1 SV=3	TNC	6.66933	5.69725e-06	7.39287e-05
S-CAP.vs.HC	P25311	Zinc-alpha-2-glycoprotein OS=Homo sapiens OX=9606 GN=AZGP1 PE=1 SV=2	AZGP1	1.81143	0.000981392	0.00469174
S-CAP.vs.HC	P25788	Proteasome subunit alpha type-3 OS=Homo sapiens OX=9606 GN=PSMA3 PE=1 SV=2	PSMA3	7.62518	0.000244714	0.00149853
S-CAP.vs.HC	P26022	Pentraxin-related protein PTX3 OS=Homo sapiens OX=9606 GN=PTX3 PE=1 SV=3	PTX3	3.8962	0.0103951	0.0293808
S-CAP.vs.HC	P27169	Serum paraoxonase/arylesterase 1 OS=Homo sapiens OX=9606 GN=PON1 PE=1 SV=3	PON1	0.581594	0.000651113	0.00334771
S-CAP.vs.HC	P27487	Dipeptidyl peptidase 4 OS=Homo sapiens OX=9606 GN=DPP4 PE=1 SV=2	DPP4	0.0507251	1.16551e-10	3.176e-08
S-CAP.vs.HC	P27797	Calreticulin OS=Homo sapiens OX=9606 GN=CALR PE=1 SV=1	CALR	8.34405	1.75138e-06	2.72715e-05
S-CAP.vs.HC	P28066	Proteasome subunit alpha type-5 OS=Homo sapiens OX=9606 GN=PSMA5 PE=1 SV=3	PSMA5	8.02468	7.50447e-05	0.000568047
S-CAP.vs.HC	P28070	Proteasome subunit beta type-4 OS=Homo sapiens OX=9606 GN=PSMB4 PE=1 SV=4	PSMB4	3.21794	0.0145342	0.0382665
S-CAP.vs.HC	P29401	Transketolase OS=Homo sapiens OX=9606 GN=TKT PE=1 SV=3	TKT	2.92529	9.39539e-05	0.000682732
S-CAP.vs.HC	P29622	Kallistatin OS=Homo sapiens OX=9606 GN=SERPINA4 PE=1 SV=3	SERPINA4	0.420874	0.000119795	0.000846581
S-CAP.vs.HC	P30041	Peroxiredoxin-6 OS=Homo sapiens OX=9606 GN=PRDX6 PE=1 SV=3	PRDX6	0.40143	0.0259463	0.0630649
S-CAP.vs.HC	P30043	Flavin reductase (NADPH) OS=Homo sapiens OX=9606 GN=BLVRB PE=1 SV=3	BLVRB	0.209958	1.70789e-06	2.72715e-05
S-CAP.vs.HC	P32119	Peroxiredoxin-2 OS=Homo sapiens OX=9606 GN=PRDX2 PE=1 SV=5	PRDX2	0.190382	2.23097e-05	0.000225163
S-CAP.vs.HC	P34096	Ribonuclease 4 OS=Homo sapiens OX=9606 GN=RNASE4 PE=1 SV=3	RNASE4	19.8639	5.69336e-09	7.7572e-07
S-CAP.vs.HC	P35858	Insulin-like growth factor-binding protein complex acid labile subunit OS=Homo sapiens OX=9606 GN=IGFALS PE=1 SV=1	IGFALS	0.270761	2.14022e-06	3.24006e-05
S-CAP.vs.HC	P36222	Chitinase-3-like protein 1 OS=Homo sapiens OX=9606 GN=CHI3L1 PE=1 SV=2	CHI3L1	2.93917	0.0319283	0.0743628
S-CAP.vs.HC	P36980	Complement factor H-related protein 2 OS=Homo sapiens OX=9606 GN=CFHR2 PE=1 SV=1	CFHR2	4.89404	0.00880185	0.0262274
S-CAP.vs.HC	P37837	Transaldolase OS=Homo sapiens OX=9606 GN=TALDO1 PE=1 SV=2	TALDO1	2.7224	0.0141864	0.0376032
S-CAP.vs.HC	P40925	Malate dehydrogenase, cytoplasmic OS=Homo sapiens OX=9606 GN=MDH1 PE=1 SV=4	MDH1	0.461168	0.0485545	0.102567
S-CAP.vs.HC	P41222	Prostaglandin-H2 D-isomerase OS=Homo sapiens OX=9606 GN=PTGDS PE=1 SV=1	PTGDS	1.64468	0.0295112	0.0702269
S-CAP.vs.HC	P43652	Afamin OS=Homo sapiens OX=9606 GN=AFM PE=1 SV=1	AFM	0.365778	4.21654e-07	1.05747e-05
S-CAP.vs.HC	P45378	Troponin T, fast skeletal muscle OS=Homo sapiens OX=9606 GN=TNNT3 PE=1 SV=3	TNNT3	0.35051	0.0440236	0.0948334
S-CAP.vs.HC	P49908	Selenoprotein P OS=Homo sapiens OX=9606 GN=SELENOP PE=1 SV=3	SELENOP	0.622668	0.0114194	0.031753
S-CAP.vs.HC	P51884	Lumican OS=Homo sapiens OX=9606 GN=LUM PE=1 SV=2	LUM	0.554312	0.000649488	0.00334771
S-CAP.vs.HC	P54289	Voltage-dependent calcium channel subunit alpha-2/delta-1 OS=Homo sapiens OX=9606 GN=CACNA2D1 PE=1 SV=3	CACNA2D1	0.408607	0.0130967	0.0355849
S-CAP.vs.HC	P54802	Alpha-N-acetylglucosaminidase OS=Homo sapiens OX=9606 GN=NAGLU PE=1 SV=2	NAGLU	0.334171	0.000285613	0.00172955
S-CAP.vs.HC	P55058	Phospholipid transfer protein OS=Homo sapiens OX=9606 GN=PLTP PE=1 SV=1	PLTP	1.62456	0.00298169	0.0116908
S-CAP.vs.HC	P55774	C-C motif chemokine 18 OS=Homo sapiens OX=9606 GN=CCL18 PE=1 SV=1	CCL18	4.10946	0.0140287	0.0375858
S-CAP.vs.HC	P60174	Triosephosphate isomerase OS=Homo sapiens OX=9606 GN=TPI1 PE=1 SV=4	TPI1	0.285592	0.0299647	0.0705027
S-CAP.vs.HC	P60709	Actin, cytoplasmic 1 OS=Homo sapiens OX=9606 GN=ACTB PE=1 SV=1	ACTB	2.48848	0.0210813	0.0539405
S-CAP.vs.HC	P60900	Proteasome subunit alpha type-6 OS=Homo sapiens OX=9606 GN=PSMA6 PE=1 SV=1	PSMA6	5.82968	0.000438442	0.00246341
S-CAP.vs.HC	P61626	Lysozyme C OS=Homo sapiens OX=9606 GN=LYZ PE=1 SV=1	LYZ	16.2545	0.00428971	0.0152803
S-CAP.vs.HC	P61769	Beta-2-microglobulin OS=Homo sapiens OX=9606 GN=B2M PE=1 SV=1	B2M	2.19495	0.00124078	0.0057797
S-CAP.vs.HC	P61981	14-3-3 protein gamma OS=Homo sapiens OX=9606 GN=YWHAG PE=1 SV=2	YWHAG	4.12801	0.00269118	0.0108644
S-CAP.vs.HC	P62258	14-3-3 protein epsilon OS=Homo sapiens OX=9606 GN=YWHAE PE=1 SV=1	YWHAE	2.11491	0.0241955	0.0591324
S-CAP.vs.HC	P62805	Histone H4 OS=Homo sapiens OX=9606 GN=H4-16 PE=1 SV=2	H4-16	1.87092	0.0407194	0.0895627
S-CAP.vs.HC	P62826	GTP-binding nuclear protein Ran OS=Homo sapiens OX=9606 GN=RAN PE=1 SV=3	RAN	0.171289	0.00266877	0.0108543
S-CAP.vs.HC	P63104	14-3-3 protein zeta/delta OS=Homo sapiens OX=9606 GN=YWHAZ PE=1 SV=1	YWHAZ	2.38088	0.026036	0.0630649
S-CAP.vs.HC	P68363	Tubulin alpha-1B chain OS=Homo sapiens OX=9606 GN=TUBA1B PE=1 SV=1	TUBA1B	3.85752	0.0300122	0.0705027
S-CAP.vs.HC	P68871	Hemoglobin subunit beta OS=Homo sapiens OX=9606 GN=HBB PE=1 SV=2	HBB	0.0944801	0.00254204	0.0105757
S-CAP.vs.HC	P69905	Hemoglobin subunit alpha OS=Homo sapiens OX=9606 GN=HBA2 PE=1 SV=2	HBA2	0.0921752	0.00266305	0.0108543
S-CAP.vs.HC	P78417	Glutathione S-transferase omega-1 OS=Homo sapiens OX=9606 GN=GSTO1 PE=1 SV=2	GSTO1	3.72536	0.0120099	0.0332073
S-CAP.vs.HC	P80108	Phosphatidylinositol-glycan-specific phospholipase D OS=Homo sapiens OX=9606 GN=GPLD1 PE=1 SV=3	GPLD1	0.290934	3.80278e-06	5.4127e-05
S-CAP.vs.HC	P80188	Neutrophil gelatinase-associated lipocalin OS=Homo sapiens OX=9606 GN=LCN2 PE=1 SV=2	LCN2	7.09872	7.02501e-06	8.70143e-05
S-CAP.vs.HC	P80723	Brain acid soluble protein 1 OS=Homo sapiens OX=9606 GN=BASP1 PE=1 SV=2	BASP1	4.48171	0.00206023	0.00891131
S-CAP.vs.HC	P98095	Fibulin-2 OS=Homo sapiens OX=9606 GN=FBLN2 PE=1 SV=2	FBLN2	5.00743	0.000919613	0.00451522
S-CAP.vs.HC	Q01469	Fatty acid-binding protein 5 OS=Homo sapiens OX=9606 GN=FABP5 PE=1 SV=3	FABP5	3.38549	0.00914118	0.0264997
S-CAP.vs.HC	Q02487	Desmocollin-2 OS=Homo sapiens OX=9606 GN=DSC2 PE=1 SV=1	DSC2	3.46831	0.000663545	0.00334845
S-CAP.vs.HC	Q03167	Transforming growth factor beta receptor type 3 OS=Homo sapiens OX=9606 GN=TGFBR3 PE=1 SV=3	TGFBR3	2.81132	0.0128474	0.035185
S-CAP.vs.HC	Q04756	Hepatocyte growth factor activator OS=Homo sapiens OX=9606 GN=HGFAC PE=1 SV=1	HGFAC	0.405643	0.000511027	0.0027851
S-CAP.vs.HC	Q06033	Inter-alpha-trypsin inhibitor heavy chain H3 OS=Homo sapiens OX=9606 GN=ITIH3 PE=1 SV=2	ITIH3	1.96703	2.98628e-05	0.000280607
S-CAP.vs.HC	Q06830	Peroxiredoxin-1 OS=Homo sapiens OX=9606 GN=PRDX1 PE=1 SV=1	PRDX1	0.21841	0.0045401	0.0157822
S-CAP.vs.HC	Q08830	Fibrinogen-like protein 1 OS=Homo sapiens OX=9606 GN=FGL1 PE=1 SV=3	FGL1	14.0065	3.89139e-05	0.000356164
S-CAP.vs.HC	Q10588	ADP-ribosyl cyclase/cyclic ADP-ribose hydrolase 2 OS=Homo sapiens OX=9606 GN=BST1 PE=1 SV=2	BST1	0.145267	4.3658e-05	0.000377676
S-CAP.vs.HC	Q12805	EGF-containing fibulin-like extracellular matrix protein 1 OS=Homo sapiens OX=9606 GN=EFEMP1 PE=1 SV=2	EFEMP1	1.52935	0.0312171	0.0730186
S-CAP.vs.HC	Q12841	Follistatin-related protein 1 OS=Homo sapiens OX=9606 GN=FSTL1 PE=1 SV=1	FSTL1	6.04252	3.03405e-07	9.72681e-06
S-CAP.vs.HC	Q12860	Contactin-1 OS=Homo sapiens OX=9606 GN=CNTN1 PE=1 SV=1	CNTN1	0.198155	0.000343936	0.0019941
S-CAP.vs.HC	Q12907	Vesicular integral-membrane protein VIP36 OS=Homo sapiens OX=9606 GN=LMAN2 PE=1 SV=1	LMAN2	6.99888	4.33065e-05	0.000377676
S-CAP.vs.HC	Q13093	Platelet-activating factor acetylhydrolase OS=Homo sapiens OX=9606 GN=PLA2G7 PE=1 SV=1	PLA2G7	0.119637	4.93271e-06	6.72082e-05
S-CAP.vs.HC	Q13103	Secreted phosphoprotein 24 OS=Homo sapiens OX=9606 GN=SPP2 PE=1 SV=1	SPP2	0.0649348	2.0707e-05	0.00021293
S-CAP.vs.HC	Q13201	Multimerin-1 OS=Homo sapiens OX=9606 GN=MMRN1 PE=1 SV=3	MMRN1	3.59511	0.000176238	0.00114345
S-CAP.vs.HC	Q13228	Methanethiol oxidase OS=Homo sapiens OX=9606 GN=SELENBP1 PE=1 SV=2	SELENBP1	0.153523	1.17614e-05	0.000133541
S-CAP.vs.HC	Q13421	Mesothelin OS=Homo sapiens OX=9606 GN=MSLN PE=1 SV=2	MSLN	2.48415	0.0479363	0.101655
S-CAP.vs.HC	Q13508	Ecto-ADP-ribosyltransferase 3 OS=Homo sapiens OX=9606 GN=ART3 PE=1 SV=2	ART3	3.41963	0.00592731	0.0190023
S-CAP.vs.HC	Q13740	CD166 antigen OS=Homo sapiens OX=9606 GN=ALCAM PE=1 SV=2	ALCAM	1.68526	0.00525072	0.0174665
S-CAP.vs.HC	Q14767	Latent-transforming growth factor beta-binding protein 2 OS=Homo sapiens OX=9606 GN=LTBP2 PE=1 SV=3	LTBP2	28.0226	0.00271439	0.0108775
S-CAP.vs.HC	Q14D04	Ventricular zone-expressed PH domain-containing protein homolog 1 OS=Homo sapiens OX=9606 GN=VEPH1 PE=1 SV=1	VEPH1	0.154379	0.00669161	0.0208396
S-CAP.vs.HC	Q15166	Serum paraoxonase/lactonase 3 OS=Homo sapiens OX=9606 GN=PON3 PE=1 SV=3	PON3	0.329599	0.00170817	0.00763075
S-CAP.vs.HC	Q15848	Adiponectin OS=Homo sapiens OX=9606 GN=ADIPOQ PE=1 SV=1	ADIPOQ	0.102129	2.08416e-07	7.09917e-06
S-CAP.vs.HC	Q16627	C-C motif chemokine 14 OS=Homo sapiens OX=9606 GN=CCL14 PE=1 SV=1	CCL14	4.75428	0.000782745	0.00387815
S-CAP.vs.HC	Q16663	C-C motif chemokine 15 OS=Homo sapiens OX=9606 GN=CCL15 PE=1 SV=3	CCL15	2.56131	0.0379476	0.0861726
S-CAP.vs.HC	Q16853	Membrane primary amine oxidase OS=Homo sapiens OX=9606 GN=AOC3 PE=1 SV=3	AOC3	0.645712	0.000323005	0.00191345
S-CAP.vs.HC	Q4LDE5	Sushi, von Willebrand factor type A, EGF and pentraxin domain-containing protein 1 OS=Homo sapiens OX=9606 GN=SVEP1 PE=1 SV=3	SVEP1	5.51919	0.00345287	0.0130682
S-CAP.vs.HC	Q6UXB8	Peptidase inhibitor 16 OS=Homo sapiens OX=9606 GN=PI16 PE=1 SV=1	PI16	0.293434	1.67838e-06	2.72715e-05
S-CAP.vs.HC	Q76LX8	A disintegrin and metalloproteinase with thrombospondin motifs 13 OS=Homo sapiens OX=9606 GN=ADAMTS13 PE=1 SV=1	ADAMTS13	0.312642	1.0579e-08	8.23654e-07
S-CAP.vs.HC	Q86SQ4	Adhesion G-protein coupled receptor G6 OS=Homo sapiens OX=9606 GN=ADGRG6 PE=1 SV=3	ADGRG6	2.31584	0.0407551	0.0895627
S-CAP.vs.HC	Q86TH1	ADAMTS-like protein 2 OS=Homo sapiens OX=9606 GN=ADAMTSL2 PE=1 SV=1	ADAMTSL2	3.23982	0.00486347	0.0166704
S-CAP.vs.HC	Q86UD1	Out at first protein homolog OS=Homo sapiens OX=9606 GN=OAF PE=2 SV=1	OAF	2.86437	0.000642955	0.00334771
S-CAP.vs.HC	Q86VB7	Scavenger receptor cysteine-rich type 1 protein M130 OS=Homo sapiens OX=9606 GN=CD163 PE=1 SV=2	CD163	3.66682	0.00597429	0.0190409
S-CAP.vs.HC	Q8N339	Metallothionein-1M OS=Homo sapiens OX=9606 GN=MT1M PE=1 SV=2	MT1M	3.54964	0.0432652	0.0939423
S-CAP.vs.HC	Q8NBJ4	Golgi membrane protein 1 OS=Homo sapiens OX=9606 GN=GOLM1 PE=1 SV=1	GOLM1	7.38733	0.000121162	0.000846581
S-CAP.vs.HC	Q8NBP7	Proprotein convertase subtilisin/kexin type 9 OS=Homo sapiens OX=9606 GN=PCSK9 PE=1 SV=3	PCSK9	1.78011	0.00132834	0.0060846
S-CAP.vs.HC	Q92496	Complement factor H-related protein 4 OS=Homo sapiens OX=9606 GN=CFHR4 PE=1 SV=3	CFHR4	6.98448	0.029637	0.0702269
S-CAP.vs.HC	Q92820	Gamma-glutamyl hydrolase OS=Homo sapiens OX=9606 GN=GGH PE=1 SV=2	GGH	0.412977	0.00978169	0.028058
S-CAP.vs.HC	Q96KN2	Beta-Ala-His dipeptidase OS=Homo sapiens OX=9606 GN=CNDP1 PE=1 SV=5	CNDP1	0.493136	2.50684e-05	0.000242326
S-CAP.vs.HC	Q96NZ9	Proline-rich acidic protein 1 OS=Homo sapiens OX=9606 GN=PRAP1 PE=1 SV=2	PRAP1	2.00245	5.10337e-05	0.000427898
S-CAP.vs.HC	Q96PD5	N-acetylmuramoyl-L-alanine amidase OS=Homo sapiens OX=9606 GN=PGLYRP2 PE=1 SV=1	PGLYRP2	0.427525	0.000204496	0.00128104
S-CAP.vs.HC	Q99878	Histone H2A type 1-J OS=Homo sapiens OX=9606 GN=H2AC14 PE=1 SV=3	H2AC14	4.2836	0.0158084	0.0414209
S-CAP.vs.HC	Q9BXR6	Complement factor H-related protein 5 OS=Homo sapiens OX=9606 GN=CFHR5 PE=1 SV=1	CFHR5	4.1414	0.039973	0.089284
S-CAP.vs.HC	Q9HBR0	Putative sodium-coupled neutral amino acid transporter 10 OS=Homo sapiens OX=9606 GN=SLC38A10 PE=1 SV=2	SLC38A10	2.13061	3.92641e-05	0.000356164
S-CAP.vs.HC	Q9HCU0	Endosialin OS=Homo sapiens OX=9606 GN=CD248 PE=1 SV=1	CD248	5.60488	0.000953684	0.00462019
S-CAP.vs.HC	Q9NPR2	Semaphorin-4B OS=Homo sapiens OX=9606 GN=SEMA4B PE=1 SV=4	SEMA4B	2.14472	0.00730611	0.0224962
S-CAP.vs.HC	Q9NQ79	Cartilage acidic protein 1 OS=Homo sapiens OX=9606 GN=CRTAC1 PE=1 SV=2	CRTAC1	0.256331	2.704e-08	1.22807e-06
S-CAP.vs.HC	Q9NZD4	Alpha-hemoglobin-stabilizing protein OS=Homo sapiens OX=9606 GN=AHSP PE=1 SV=1	AHSP	0.147015	0.000544413	0.00293768
S-CAP.vs.HC	Q9UBX5	Fibulin-5 OS=Homo sapiens OX=9606 GN=FBLN5 PE=1 SV=1	FBLN5	2.76825	3.22183e-07	9.755e-06
S-CAP.vs.HC	Q9UFW8	CGG triplet repeat-binding protein 1 OS=Homo sapiens OX=9606 GN=CGGBP1 PE=1 SV=2	CGGBP1	0.0827511	0.00219598	0.00935006
S-CAP.vs.HC	Q9UGM5	Fetuin-B OS=Homo sapiens OX=9606 GN=FETUB PE=1 SV=2	FETUB	0.426221	0.000500654	0.00278425
S-CAP.vs.HC	Q9UK55	Protein Z-dependent protease inhibitor OS=Homo sapiens OX=9606 GN=SERPINA10 PE=1 SV=1	SERPINA10	1.70631	0.00258098	0.0106563
S-CAP.vs.HC	Q9Y279	V-set and immunoglobulin domain-containing protein 4 OS=Homo sapiens OX=9606 GN=VSIG4 PE=1 SV=1	VSIG4	32.5953	7.04224e-07	1.42149e-05
S-CAP.vs.HC	Q9Y5Y7	Lymphatic vessel endothelial hyaluronic acid receptor 1 OS=Homo sapiens OX=9606 GN=LYVE1 PE=1 SV=2	LYVE1	2.3365	0.000506169	0.0027851
S-CAP.vs.DC	A0A075B7B8	Immunoglobulin heavy variable 3/OR16-12 (non-functional) (Fragment) OS=Homo sapiens OX=9606 GN=IGHV3OR16-12 PE=1 SV=1	IGHV3OR16-12	0.203596	0.0167592	0.0713576
S-CAP.vs.DC	A0M8Q6	Immunoglobulin lambda constant 7 OS=Homo sapiens OX=9606 GN=IGLC7 PE=1 SV=3	IGLC7	0.355962	0.0400274	0.121871
S-CAP.vs.DC	B9A064	Immunoglobulin lambda-like polypeptide 5 OS=Homo sapiens OX=9606 GN=IGLL5 PE=2 SV=2	IGLL5	0.449967	0.0020779	0.0182654
S-CAP.vs.DC	O00299	Chloride intracellular channel protein 1 OS=Homo sapiens OX=9606 GN=CLIC1 PE=1 SV=4	CLIC1	3.53527	0.034237	0.111731
S-CAP.vs.DC	O14791	Apolipoprotein L1 OS=Homo sapiens OX=9606 GN=APOL1 PE=1 SV=5	APOL1	0.621472	0.0328833	0.109347
S-CAP.vs.DC	O43157	Plexin-B1 OS=Homo sapiens OX=9606 GN=PLXNB1 PE=1 SV=3	PLXNB1	4.80577	0.00107066	0.0132188
S-CAP.vs.DC	O43505	Beta-1,4-glucuronyltransferase 1 OS=Homo sapiens OX=9606 GN=B4GAT1 PE=1 SV=1	B4GAT1	0.333665	0.00301365	0.022347
S-CAP.vs.DC	P00338	L-lactate dehydrogenase A chain OS=Homo sapiens OX=9606 GN=LDHA PE=1 SV=2	LDHA	1.91541	0.0160757	0.069534
S-CAP.vs.DC	P00390	Glutathione reductase, mitochondrial OS=Homo sapiens OX=9606 GN=GSR PE=1 SV=2	GSR	0.15999	7.33217e-05	0.00285431
S-CAP.vs.DC	P00451	Coagulation factor VIII OS=Homo sapiens OX=9606 GN=F8 PE=1 SV=1	F8	5.58942	0.00276391	0.021519
S-CAP.vs.DC	P00915	Carbonic anhydrase 1 OS=Homo sapiens OX=9606 GN=CA1 PE=1 SV=2	CA1	0.362553	0.000312282	0.00680775
S-CAP.vs.DC	P00918	Carbonic anhydrase 2 OS=Homo sapiens OX=9606 GN=CA2 PE=1 SV=2	CA2	0.380284	0.000720314	0.0109048
S-CAP.vs.DC	P01011	Alpha-1-antichymotrypsin OS=Homo sapiens OX=9606 GN=SERPINA3 PE=1 SV=2	SERPINA3	2.22852	0.000140535	0.0044021
S-CAP.vs.DC	P01023	Alpha-2-macroglobulin OS=Homo sapiens OX=9606 GN=A2M PE=1 SV=3	A2M	0.351457	4.7862e-05	0.00233461
S-CAP.vs.DC	P01033	Metalloproteinase inhibitor 1 OS=Homo sapiens OX=9606 GN=TIMP1 PE=1 SV=1	TIMP1	1.73197	0.034577	0.112169
S-CAP.vs.DC	P01344	Insulin-like growth factor II OS=Homo sapiens OX=9606 GN=IGF2 PE=1 SV=1	IGF2	0.638932	0.0146826	0.0661325
S-CAP.vs.DC	P01591	Immunoglobulin J chain OS=Homo sapiens OX=9606 GN=JCHAIN PE=1 SV=4	JCHAIN	0.570625	0.0299294	0.104561
S-CAP.vs.DC	P01714	Immunoglobulin lambda variable 3-19 OS=Homo sapiens OX=9606 GN=IGLV3-19 PE=1 SV=2	IGLV3-19	0.114297	0.000267628	0.00607739
S-CAP.vs.DC	P01834	Immunoglobulin kappa constant OS=Homo sapiens OX=9606 GN=IGKC PE=1 SV=2	IGKC	0.661227	0.03195	0.10883
S-CAP.vs.DC	P01857	Immunoglobulin heavy constant gamma 1 OS=Homo sapiens OX=9606 GN=IGHG1 PE=1 SV=1	IGHG1	0.257278	0.000421272	0.0076531
S-CAP.vs.DC	P01859	Immunoglobulin heavy constant gamma 2 OS=Homo sapiens OX=9606 GN=IGHG2 PE=1 SV=2	IGHG2	0.388745	0.00102473	0.0132188
S-CAP.vs.DC	P01860	Immunoglobulin heavy constant gamma 3 OS=Homo sapiens OX=9606 GN=IGHG3 PE=1 SV=2	IGHG3	0.0808819	0.00108275	0.0132188
S-CAP.vs.DC	P01861	Immunoglobulin heavy constant gamma 4 OS=Homo sapiens OX=9606 GN=IGHG4 PE=1 SV=1	IGHG4	0.152544	0.00080132	0.0114926
S-CAP.vs.DC	P01871	Immunoglobulin heavy constant mu OS=Homo sapiens OX=9606 GN=IGHM PE=1 SV=4	IGHM	0.552042	0.0331051	0.109347
S-CAP.vs.DC	P02649	Apolipoprotein E OS=Homo sapiens OX=9606 GN=APOE PE=1 SV=1	APOE	1.52602	0.00483836	0.0317699
S-CAP.vs.DC	P02652	Apolipoprotein A-II OS=Homo sapiens OX=9606 GN=APOA2 PE=1 SV=1	APOA2	0.530072	0.00092095	0.0128697
S-CAP.vs.DC	P02730	Band 3 anion transport protein OS=Homo sapiens OX=9606 GN=SLC4A1 PE=1 SV=3	SLC4A1	0.0989843	4.43144e-06	0.000461657
S-CAP.vs.DC	P02741	C-reactive protein OS=Homo sapiens OX=9606 GN=CRP PE=1 SV=1	CRP	4.94757	0.00452986	0.030107
S-CAP.vs.DC	P02743	Serum amyloid P-component OS=Homo sapiens OX=9606 GN=APCS PE=1 SV=2	APCS	0.0584758	2.1108e-12	1.15039e-09
S-CAP.vs.DC	P02750	Leucine-rich alpha-2-glycoprotein OS=Homo sapiens OX=9606 GN=LRG1 PE=1 SV=2	LRG1	1.65069	0.00204712	0.0182654
S-CAP.vs.DC	P02763	Alpha-1-acid glycoprotein 1 OS=Homo sapiens OX=9606 GN=ORM1 PE=1 SV=2	ORM1	5.7702	0.00190983	0.0176416
S-CAP.vs.DC	P02765	Alpha-2-HS-glycoprotein OS=Homo sapiens OX=9606 GN=AHSG PE=1 SV=2	AHSG	0.521844	0.000230673	0.00546595
S-CAP.vs.DC	P02768	Albumin OS=Homo sapiens OX=9606 GN=ALB PE=1 SV=2	ALB	0.59323	0.000529989	0.00902638
S-CAP.vs.DC	P02787	Serotransferrin OS=Homo sapiens OX=9606 GN=TF PE=1 SV=3	TF	0.352783	0.000110054	0.00374872
S-CAP.vs.DC	P04075	Fructose-bisphosphate aldolase A OS=Homo sapiens OX=9606 GN=ALDOA PE=1 SV=2	ALDOA	1.93767	0.0243454	0.0897662
S-CAP.vs.DC	P04083	Annexin A1 OS=Homo sapiens OX=9606 GN=ANXA1 PE=1 SV=2	ANXA1	0.249474	0.0234945	0.0877021
S-CAP.vs.DC	P04196	Histidine-rich glycoprotein OS=Homo sapiens OX=9606 GN=HRG PE=1 SV=1	HRG	0.653315	0.0374794	0.118071
S-CAP.vs.DC	P04275	von Willebrand factor OS=Homo sapiens OX=9606 GN=VWF PE=1 SV=4	VWF	2.42917	0.0016228	0.0166873
S-CAP.vs.DC	P04439	HLA class I histocompatibility antigen, A alpha chain OS=Homo sapiens OX=9606 GN=HLA-A PE=1 SV=2	HLA-A	3.59312	0.0473787	0.136621
S-CAP.vs.DC	P05019	Insulin-like growth factor I OS=Homo sapiens OX=9606 GN=IGF1 PE=1 SV=1	IGF1	0.413291	0.00752398	0.0436231
S-CAP.vs.DC	P05062	Fructose-bisphosphate aldolase B OS=Homo sapiens OX=9606 GN=ALDOB PE=1 SV=2	ALDOB	1.9497	0.0471916	0.136621
S-CAP.vs.DC	P05067	Amyloid-beta precursor protein OS=Homo sapiens OX=9606 GN=APP PE=1 SV=3	APP	3.00878	0.021606	0.0831593
S-CAP.vs.DC	P05109	Protein S100-A8 OS=Homo sapiens OX=9606 GN=S100A8 PE=1 SV=1	S100A8	0.121995	4.01758e-05	0.00218958
S-CAP.vs.DC	P05154	Plasma serine protease inhibitor OS=Homo sapiens OX=9606 GN=SERPINA5 PE=1 SV=3	SERPINA5	2.70134	0.0259217	0.0941823
S-CAP.vs.DC	P05362	Intercellular adhesion molecule 1 OS=Homo sapiens OX=9606 GN=ICAM1 PE=1 SV=2	ICAM1	1.87817	0.000381963	0.00743464
S-CAP.vs.DC	P06276	Cholinesterase OS=Homo sapiens OX=9606 GN=BCHE PE=1 SV=1	BCHE	0.52669	0.000684607	0.0108214
S-CAP.vs.DC	P06312	Immunoglobulin kappa variable 4-1 OS=Homo sapiens OX=9606 GN=IGKV4-1 PE=1 SV=1	IGKV4-1	0.228192	0.000975379	0.0129654
S-CAP.vs.DC	P06396	Gelsolin OS=Homo sapiens OX=9606 GN=GSN PE=1 SV=1	GSN	0.637725	0.00820238	0.0465656
S-CAP.vs.DC	P06702	Protein S100-A9 OS=Homo sapiens OX=9606 GN=S100A9 PE=1 SV=1	S100A9	0.14984	5.56879e-05	0.00233461
S-CAP.vs.DC	P06744	Glucose-6-phosphate isomerase OS=Homo sapiens OX=9606 GN=GPI PE=1 SV=4	GPI	3.25447	0.0214812	0.0831593
S-CAP.vs.DC	P06753	Tropomyosin alpha-3 chain OS=Homo sapiens OX=9606 GN=TPM3 PE=1 SV=2	TPM3	6.61395	0.00342987	0.0242764
S-CAP.vs.DC	P07307	Asialoglycoprotein receptor 2 OS=Homo sapiens OX=9606 GN=ASGR2 PE=1 SV=2	ASGR2	4.32983	0.0133732	0.0641334
S-CAP.vs.DC	P07437	Tubulin beta chain OS=Homo sapiens OX=9606 GN=TUBB PE=1 SV=2	TUBB	2.81336	0.0298239	0.104561
S-CAP.vs.DC	P07942	Laminin subunit beta-1 OS=Homo sapiens OX=9606 GN=LAMB1 PE=1 SV=2	LAMB1	3.24703	0.00379089	0.0258255
S-CAP.vs.DC	P07988	Pulmonary surfactant-associated protein B OS=Homo sapiens OX=9606 GN=SFTPB PE=1 SV=3	SFTPB	8.86865	0.000161545	0.0044021
S-CAP.vs.DC	P08670	Vimentin OS=Homo sapiens OX=9606 GN=VIM PE=1 SV=4	VIM	2.72435	0.0111307	0.0554011
S-CAP.vs.DC	P08709	Coagulation factor VII OS=Homo sapiens OX=9606 GN=F7 PE=1 SV=1	F7	0.615489	0.00666666	0.0399267
S-CAP.vs.DC	P09603	Macrophage colony-stimulating factor 1 OS=Homo sapiens OX=9606 GN=CSF1 PE=1 SV=2	CSF1	3.15109	0.014651	0.0661325
S-CAP.vs.DC	P09960	Leukotriene A-4 hydrolase OS=Homo sapiens OX=9606 GN=LTA4H PE=1 SV=2	LTA4H	2.15175	0.000951456	0.0129636
S-CAP.vs.DC	P0DJI8	Serum amyloid A-1 protein OS=Homo sapiens OX=9606 GN=SAA1 PE=1 SV=1	SAA1	11.5117	0.000212249	0.00525799
S-CAP.vs.DC	P0DJI9	Serum amyloid A-2 protein OS=Homo sapiens OX=9606 GN=SAA2 PE=1 SV=1	SAA2	11.9474	0.000417365	0.0076531
S-CAP.vs.DC	P0DOY2	Immunoglobulin lambda constant 2 OS=Homo sapiens OX=9606 GN=IGLC2 PE=1 SV=1	IGLC2	0.419669	0.00109146	0.0132188
S-CAP.vs.DC	P10321	HLA class I histocompatibility antigen, C alpha chain OS=Homo sapiens OX=9606 GN=HLA-C PE=1 SV=3	HLA-C	8.4031	5.23398e-05	0.00233461
S-CAP.vs.DC	P10451	Osteopontin OS=Homo sapiens OX=9606 GN=SPP1 PE=1 SV=1	SPP1	7.62259	0.00169458	0.0171027
S-CAP.vs.DC	P10586	Receptor-type tyrosine-protein phosphatase F OS=Homo sapiens OX=9606 GN=PTPRF PE=1 SV=2	PTPRF	5.29525	0.00176889	0.0174159
S-CAP.vs.DC	P10646	Tissue factor pathway inhibitor OS=Homo sapiens OX=9606 GN=TFPI PE=1 SV=1	TFPI	4.74335	0.000665221	0.0108214
S-CAP.vs.DC	P11021	Endoplasmic reticulum chaperone BiP OS=Homo sapiens OX=9606 GN=HSPA5 PE=1 SV=2	HSPA5	1.7048	0.00516645	0.0334806
S-CAP.vs.DC	P11047	Laminin subunit gamma-1 OS=Homo sapiens OX=9606 GN=LAMC1 PE=1 SV=3	LAMC1	2.48547	0.00288165	0.0218236
S-CAP.vs.DC	P11277	Spectrin beta chain, erythrocytic OS=Homo sapiens OX=9606 GN=SPTB PE=1 SV=5	SPTB	0.458032	0.0134151	0.0641334
S-CAP.vs.DC	P11597	Cholesteryl ester transfer protein OS=Homo sapiens OX=9606 GN=CETP PE=1 SV=2	CETP	0.229185	0.00116533	0.0135363
S-CAP.vs.DC	P13611	Versican core protein OS=Homo sapiens OX=9606 GN=VCAN PE=1 SV=3	VCAN	4.01716	0.0191314	0.0783957
S-CAP.vs.DC	P13796	Plastin-2 OS=Homo sapiens OX=9606 GN=LCP1 PE=1 SV=6	LCP1	2.20737	2.38342e-05	0.00146509
S-CAP.vs.DC	P14314	Glucosidase 2 subunit beta OS=Homo sapiens OX=9606 GN=PRKCSH PE=1 SV=2	PRKCSH	2.75842	0.0012021	0.0135363
S-CAP.vs.DC	P14543	Nidogen-1 OS=Homo sapiens OX=9606 GN=NID1 PE=1 SV=3	NID1	2.05906	0.005776	0.036183
S-CAP.vs.DC	P14625	Endoplasmin OS=Homo sapiens OX=9606 GN=HSP90B1 PE=1 SV=1	HSP90B1	2.02064	0.00264622	0.0212073
S-CAP.vs.DC	P15924	Desmoplakin OS=Homo sapiens OX=9606 GN=DSP PE=1 SV=3	DSP	3.67541	0.0216672	0.0831593
S-CAP.vs.DC	P16157	Ankyrin-1 OS=Homo sapiens OX=9606 GN=ANK1 PE=1 SV=3	ANK1	0.402739	0.00631988	0.0387004
S-CAP.vs.DC	P16930	Fumarylacetoacetase OS=Homo sapiens OX=9606 GN=FAH PE=1 SV=2	FAH	2.02076	0.00069495	0.0108214
S-CAP.vs.DC	P17174	Aspartate aminotransferase, cytoplasmic OS=Homo sapiens OX=9606 GN=GOT1 PE=1 SV=3	GOT1	2.10395	0.0278496	0.0992026
S-CAP.vs.DC	P17936	Insulin-like growth factor-binding protein 3 OS=Homo sapiens OX=9606 GN=IGFBP3 PE=1 SV=2	IGFBP3	0.513539	0.00226296	0.0195764
S-CAP.vs.DC	P18065	Insulin-like growth factor-binding protein 2 OS=Homo sapiens OX=9606 GN=IGFBP2 PE=1 SV=2	IGFBP2	2.20439	0.0197898	0.0790205
S-CAP.vs.DC	P18206	Vinculin OS=Homo sapiens OX=9606 GN=VCL PE=1 SV=4	VCL	3.40259	0.00356675	0.0249215
S-CAP.vs.DC	P18428	Lipopolysaccharide-binding protein OS=Homo sapiens OX=9606 GN=LBP PE=1 SV=3	LBP	2.75656	0.00262272	0.0212073
S-CAP.vs.DC	P19320	Vascular cell adhesion protein 1 OS=Homo sapiens OX=9606 GN=VCAM1 PE=1 SV=1	VCAM1	1.66638	0.0392156	0.12007
S-CAP.vs.DC	P19652	Alpha-1-acid glycoprotein 2 OS=Homo sapiens OX=9606 GN=ORM2 PE=1 SV=2	ORM2	5.35305	0.000469528	0.00825461
S-CAP.vs.DC	P19823	Inter-alpha-trypsin inhibitor heavy chain H2 OS=Homo sapiens OX=9606 GN=ITIH2 PE=1 SV=2	ITIH2	0.657828	0.00932142	0.0498056
S-CAP.vs.DC	P19827	Inter-alpha-trypsin inhibitor heavy chain H1 OS=Homo sapiens OX=9606 GN=ITIH1 PE=1 SV=3	ITIH1	0.655435	0.00374566	0.0258255
S-CAP.vs.DC	P20618	Proteasome subunit beta type-1 OS=Homo sapiens OX=9606 GN=PSMB1 PE=1 SV=2	PSMB1	4.70189	0.00968179	0.0507363
S-CAP.vs.DC	P21333	Filamin-A OS=Homo sapiens OX=9606 GN=FLNA PE=1 SV=4	FLNA	7.26874	0.0176119	0.0733571
S-CAP.vs.DC	P22897	Macrophage mannose receptor 1 OS=Homo sapiens OX=9606 GN=MRC1 PE=1 SV=1	MRC1	3.74966	0.000149563	0.0044021
S-CAP.vs.DC	P23381	Tryptophan--tRNA ligase, cytoplasmic OS=Homo sapiens OX=9606 GN=WARS1 PE=1 SV=2	WARS1	4.17944	0.00268497	0.0212073
S-CAP.vs.DC	P24821	Tenascin OS=Homo sapiens OX=9606 GN=TNC PE=1 SV=3	TNC	3.44817	0.00954067	0.0504822
S-CAP.vs.DC	P25788	Proteasome subunit alpha type-3 OS=Homo sapiens OX=9606 GN=PSMA3 PE=1 SV=2	PSMA3	6.28498	0.00235031	0.0197065
S-CAP.vs.DC	P26022	Pentraxin-related protein PTX3 OS=Homo sapiens OX=9606 GN=PTX3 PE=1 SV=3	PTX3	3.83229	0.0176326	0.0733571
S-CAP.vs.DC	P26447	Protein S100-A4 OS=Homo sapiens OX=9606 GN=S100A4 PE=1 SV=1	S100A4	0.182059	0.0326325	0.109347
S-CAP.vs.DC	P27169	Serum paraoxonase/arylesterase 1 OS=Homo sapiens OX=9606 GN=PON1 PE=1 SV=3	PON1	0.660334	0.00867614	0.047285
S-CAP.vs.DC	P27487	Dipeptidyl peptidase 4 OS=Homo sapiens OX=9606 GN=DPP4 PE=1 SV=2	DPP4	0.0818781	4.43919e-09	8.1741e-07
S-CAP.vs.DC	P27797	Calreticulin OS=Homo sapiens OX=9606 GN=CALR PE=1 SV=1	CALR	4.41764	0.00010931	0.00374872
S-CAP.vs.DC	P28066	Proteasome subunit alpha type-5 OS=Homo sapiens OX=9606 GN=PSMA5 PE=1 SV=3	PSMA5	5.21135	0.00307528	0.022347
S-CAP.vs.DC	P29401	Transketolase OS=Homo sapiens OX=9606 GN=TKT PE=1 SV=3	TKT	1.83535	0.0312583	0.108508
S-CAP.vs.DC	P30043	Flavin reductase (NADPH) OS=Homo sapiens OX=9606 GN=BLVRB PE=1 SV=3	BLVRB	0.359222	0.000156404	0.0044021
S-CAP.vs.DC	P30101	Protein disulfide-isomerase A3 OS=Homo sapiens OX=9606 GN=PDIA3 PE=1 SV=4	PDIA3	4.27301	0.0119056	0.0579335
S-CAP.vs.DC	P32119	Peroxiredoxin-2 OS=Homo sapiens OX=9606 GN=PRDX2 PE=1 SV=5	PRDX2	0.317409	0.0112835	0.0554011
S-CAP.vs.DC	P34096	Ribonuclease 4 OS=Homo sapiens OX=9606 GN=RNASE4 PE=1 SV=3	RNASE4	3.00741	0.00853372	0.0469786
S-CAP.vs.DC	P35858	Insulin-like growth factor-binding protein complex acid labile subunit OS=Homo sapiens OX=9606 GN=IGFALS PE=1 SV=1	IGFALS	0.441929	0.00121703	0.0135363
S-CAP.vs.DC	P36222	Chitinase-3-like protein 1 OS=Homo sapiens OX=9606 GN=CHI3L1 PE=1 SV=2	CHI3L1	3.02846	0.0322635	0.109215
S-CAP.vs.DC	P43652	Afamin OS=Homo sapiens OX=9606 GN=AFM PE=1 SV=1	AFM	0.54089	0.00205024	0.0182654
S-CAP.vs.DC	P45378	Troponin T, fast skeletal muscle OS=Homo sapiens OX=9606 GN=TNNT3 PE=1 SV=3	TNNT3	0.255197	0.00657819	0.0398346
S-CAP.vs.DC	P48637	Glutathione synthetase OS=Homo sapiens OX=9606 GN=GSS PE=1 SV=1	GSS	0.353046	0.0030686	0.022347
S-CAP.vs.DC	P54802	Alpha-N-acetylglucosaminidase OS=Homo sapiens OX=9606 GN=NAGLU PE=1 SV=2	NAGLU	0.484773	0.0225435	0.0852494
S-CAP.vs.DC	P55058	Phospholipid transfer protein OS=Homo sapiens OX=9606 GN=PLTP PE=1 SV=1	PLTP	1.96554	0.000344363	0.00714061
S-CAP.vs.DC	P60174	Triosephosphate isomerase OS=Homo sapiens OX=9606 GN=TPI1 PE=1 SV=4	TPI1	0.287111	0.0276202	0.099033
S-CAP.vs.DC	P60660	Myosin light polypeptide 6 OS=Homo sapiens OX=9606 GN=MYL6 PE=1 SV=2	MYL6	3.33457	0.0386502	0.119008
S-CAP.vs.DC	P60709	Actin, cytoplasmic 1 OS=Homo sapiens OX=9606 GN=ACTB PE=1 SV=1	ACTB	2.49641	0.0103982	0.052963
S-CAP.vs.DC	P60900	Proteasome subunit alpha type-6 OS=Homo sapiens OX=9606 GN=PSMA6 PE=1 SV=1	PSMA6	4.99137	0.00716854	0.0423628
S-CAP.vs.DC	P61981	14-3-3 protein gamma OS=Homo sapiens OX=9606 GN=YWHAG PE=1 SV=2	YWHAG	4.19392	0.00607226	0.0376066
S-CAP.vs.DC	P62258	14-3-3 protein epsilon OS=Homo sapiens OX=9606 GN=YWHAE PE=1 SV=1	YWHAE	2.52366	0.00773999	0.0444031
S-CAP.vs.DC	P62826	GTP-binding nuclear protein Ran OS=Homo sapiens OX=9606 GN=RAN PE=1 SV=3	RAN	0.263806	0.0171304	0.0723726
S-CAP.vs.DC	P63104	14-3-3 protein zeta/delta OS=Homo sapiens OX=9606 GN=YWHAZ PE=1 SV=1	YWHAZ	2.56714	0.0160408	0.069534
S-CAP.vs.DC	P67936	Tropomyosin alpha-4 chain OS=Homo sapiens OX=9606 GN=TPM4 PE=1 SV=3	TPM4	4.37867	0.0434845	0.129751
S-CAP.vs.DC	P68363	Tubulin alpha-1B chain OS=Homo sapiens OX=9606 GN=TUBA1B PE=1 SV=1	TUBA1B	3.41825	0.0348595	0.112417
S-CAP.vs.DC	P78417	Glutathione S-transferase omega-1 OS=Homo sapiens OX=9606 GN=GSTO1 PE=1 SV=2	GSTO1	2.97116	0.0153439	0.0679872
S-CAP.vs.DC	P80108	Phosphatidylinositol-glycan-specific phospholipase D OS=Homo sapiens OX=9606 GN=GPLD1 PE=1 SV=3	GPLD1	0.606678	0.0420014	0.126468
S-CAP.vs.DC	P80188	Neutrophil gelatinase-associated lipocalin OS=Homo sapiens OX=9606 GN=LCN2 PE=1 SV=2	LCN2	3.85616	0.0180166	0.0743866
S-CAP.vs.DC	Q01459	Di-N-acetylchitobiase OS=Homo sapiens OX=9606 GN=CTBS PE=1 SV=1	CTBS	0.497998	0.0146673	0.0661325
S-CAP.vs.DC	Q01469	Fatty acid-binding protein 5 OS=Homo sapiens OX=9606 GN=FABP5 PE=1 SV=3	FABP5	4.28237	0.00722889	0.0423628
S-CAP.vs.DC	Q02487	Desmocollin-2 OS=Homo sapiens OX=9606 GN=DSC2 PE=1 SV=1	DSC2	2.3176	0.0143106	0.0661325
S-CAP.vs.DC	Q04756	Hepatocyte growth factor activator OS=Homo sapiens OX=9606 GN=HGFAC PE=1 SV=1	HGFAC	0.59059	0.0488157	0.139291
S-CAP.vs.DC	Q08830	Fibrinogen-like protein 1 OS=Homo sapiens OX=9606 GN=FGL1 PE=1 SV=3	FGL1	3.61058	0.0381515	0.118815
S-CAP.vs.DC	Q10588	ADP-ribosyl cyclase/cyclic ADP-ribose hydrolase 2 OS=Homo sapiens OX=9606 GN=BST1 PE=1 SV=2	BST1	0.10905	4.4995e-09	8.1741e-07
S-CAP.vs.DC	Q12841	Follistatin-related protein 1 OS=Homo sapiens OX=9606 GN=FSTL1 PE=1 SV=1	FSTL1	3.82097	0.00184447	0.0174159
S-CAP.vs.DC	Q12860	Contactin-1 OS=Homo sapiens OX=9606 GN=CNTN1 PE=1 SV=1	CNTN1	0.369047	0.0330803	0.109347
S-CAP.vs.DC	Q12907	Vesicular integral-membrane protein VIP36 OS=Homo sapiens OX=9606 GN=LMAN2 PE=1 SV=1	LMAN2	4.63782	0.00128695	0.0137527
S-CAP.vs.DC	Q13093	Platelet-activating factor acetylhydrolase OS=Homo sapiens OX=9606 GN=PLA2G7 PE=1 SV=1	PLA2G7	0.149945	1.21207e-05	0.000943682
S-CAP.vs.DC	Q13103	Secreted phosphoprotein 24 OS=Homo sapiens OX=9606 GN=SPP2 PE=1 SV=1	SPP2	0.107791	0.000353755	0.00714061
S-CAP.vs.DC	Q13201	Multimerin-1 OS=Homo sapiens OX=9606 GN=MMRN1 PE=1 SV=3	MMRN1	2.34714	0.0104963	0.0529675
S-CAP.vs.DC	Q13228	Methanethiol oxidase OS=Homo sapiens OX=9606 GN=SELENBP1 PE=1 SV=2	SELENBP1	0.239824	0.000175077	0.00454365
S-CAP.vs.DC	Q13421	Mesothelin OS=Homo sapiens OX=9606 GN=MSLN PE=1 SV=2	MSLN	2.39274	0.0363363	0.115135
S-CAP.vs.DC	Q14515	SPARC-like protein 1 OS=Homo sapiens OX=9606 GN=SPARCL1 PE=1 SV=2	SPARCL1	1.57132	0.0360296	0.114831
S-CAP.vs.DC	Q15848	Adiponectin OS=Homo sapiens OX=9606 GN=ADIPOQ PE=1 SV=1	ADIPOQ	0.131896	5.08247e-06	0.000461657
S-CAP.vs.DC	Q16627	C-C motif chemokine 14 OS=Homo sapiens OX=9606 GN=CCL14 PE=1 SV=1	CCL14	4.95197	0.00126694	0.0137527
S-CAP.vs.DC	Q4LDE5	Sushi, von Willebrand factor type A, EGF and pentraxin domain-containing protein 1 OS=Homo sapiens OX=9606 GN=SVEP1 PE=1 SV=3	SVEP1	5.42406	0.00853205	0.0469786
S-CAP.vs.DC	Q5D862	Filaggrin-2 OS=Homo sapiens OX=9606 GN=FLG2 PE=1 SV=1	FLG2	3.22676	0.0495789	0.140732
S-CAP.vs.DC	Q6EEV6	Small ubiquitin-related modifier 4 OS=Homo sapiens OX=9606 GN=SUMO4 PE=1 SV=3	SUMO4	0.193883	0.00119852	0.0135363
S-CAP.vs.DC	Q6UWP8	Suprabasin OS=Homo sapiens OX=9606 GN=SBSN PE=1 SV=2	SBSN	1.55306	0.0384524	0.119008
S-CAP.vs.DC	Q6UXB8	Peptidase inhibitor 16 OS=Homo sapiens OX=9606 GN=PI16 PE=1 SV=1	PI16	0.44833	0.00140444	0.0147196
S-CAP.vs.DC	Q76LX8	A disintegrin and metalloproteinase with thrombospondin motifs 13 OS=Homo sapiens OX=9606 GN=ADAMTS13 PE=1 SV=1	ADAMTS13	0.489562	0.0043386	0.0291918
S-CAP.vs.DC	Q86UD1	Out at first protein homolog OS=Homo sapiens OX=9606 GN=OAF PE=2 SV=1	OAF	1.76704	0.0103732	0.052963
S-CAP.vs.DC	Q86VB7	Scavenger receptor cysteine-rich type 1 protein M130 OS=Homo sapiens OX=9606 GN=CD163 PE=1 SV=2	CD163	1.90322	0.0146672	0.0661325
S-CAP.vs.DC	Q8N339	Metallothionein-1M OS=Homo sapiens OX=9606 GN=MT1M PE=1 SV=2	MT1M	5.08043	0.0100255	0.052037
S-CAP.vs.DC	Q8NBJ4	Golgi membrane protein 1 OS=Homo sapiens OX=9606 GN=GOLM1 PE=1 SV=1	GOLM1	2.27601	0.00564268	0.0357588
S-CAP.vs.DC	Q8NBP7	Proprotein convertase subtilisin/kexin type 9 OS=Homo sapiens OX=9606 GN=PCSK9 PE=1 SV=3	PCSK9	1.72629	0.00522174	0.0334806
S-CAP.vs.DC	Q92820	Gamma-glutamyl hydrolase OS=Homo sapiens OX=9606 GN=GGH PE=1 SV=2	GGH	0.477971	0.025654	0.0938352
S-CAP.vs.DC	Q99497	Parkinson disease protein 7 OS=Homo sapiens OX=9606 GN=PARK7 PE=1 SV=2	PARK7	0.335887	0.0486999	0.139291
S-CAP.vs.DC	Q9BUN1	Protein MENT OS=Homo sapiens OX=9606 GN=MENT PE=1 SV=1	MENT	0.575616	0.0192753	0.078396
S-CAP.vs.DC	Q9HBR0	Putative sodium-coupled neutral amino acid transporter 10 OS=Homo sapiens OX=9606 GN=SLC38A10 PE=1 SV=2	SLC38A10	2.19121	0.00268253	0.0212073
S-CAP.vs.DC	Q9HCU0	Endosialin OS=Homo sapiens OX=9606 GN=CD248 PE=1 SV=1	CD248	3.21894	0.0283976	0.100498
S-CAP.vs.DC	Q9NQ79	Cartilage acidic protein 1 OS=Homo sapiens OX=9606 GN=CRTAC1 PE=1 SV=2	CRTAC1	0.466933	0.00233871	0.0197065
S-CAP.vs.DC	Q9UBX5	Fibulin-5 OS=Homo sapiens OX=9606 GN=FBLN5 PE=1 SV=1	FBLN5	1.53397	0.0318881	0.10883
S-CAP.vs.DC	Q9UK55	Protein Z-dependent protease inhibitor OS=Homo sapiens OX=9606 GN=SERPINA10 PE=1 SV=1	SERPINA10	1.51775	0.0136975	0.0643545
S-CAP.vs.DC	Q9Y279	V-set and immunoglobulin domain-containing protein 4 OS=Homo sapiens OX=9606 GN=VSIG4 PE=1 SV=1	VSIG4	7.13844	0.000752111	0.0110784
S-CAP.vs.DC	Q9Y490	Talin-1 OS=Homo sapiens OX=9606 GN=TLN1 PE=1 SV=3	TLN1	9.68256	0.0088791	0.0479119
S-CAP.vs.DC	Q9Y5Y7	Lymphatic vessel endothelial hyaluronic acid receptor 1 OS=Homo sapiens OX=9606 GN=LYVE1 PE=1 SV=2	LYVE1	1.83565	0.0211864	0.083069
S-CAP.vs.NS-CAP	O14791	Apolipoprotein L1 OS=Homo sapiens OX=9606 GN=APOL1 PE=1 SV=5	APOL1	0.57532	0.00341067	0.0172112
S-CAP.vs.NS-CAP	O14818	Proteasome subunit alpha type-7 OS=Homo sapiens OX=9606 GN=PSMA7 PE=1 SV=1	PSMA7	4.41082	0.00372159	0.0184388
S-CAP.vs.NS-CAP	O43493	Trans-Golgi network integral membrane protein 2 OS=Homo sapiens OX=9606 GN=TGOLN2 PE=1 SV=4	TGOLN2	3.42751	0.0354167	0.0936994
S-CAP.vs.NS-CAP	O75594	Peptidoglycan recognition protein 1 OS=Homo sapiens OX=9606 GN=PGLYRP1 PE=1 SV=1	PGLYRP1	3.7994	0.0156775	0.0537374
S-CAP.vs.NS-CAP	O75636	Ficolin-3 OS=Homo sapiens OX=9606 GN=FCN3 PE=1 SV=2	FCN3	0.58088	0.0154618	0.0535905
S-CAP.vs.NS-CAP	O75882	Attractin OS=Homo sapiens OX=9606 GN=ATRN PE=1 SV=2	ATRN	0.658261	8.3219e-05	0.00226772
S-CAP.vs.NS-CAP	O95445	Apolipoprotein M OS=Homo sapiens OX=9606 GN=APOM PE=1 SV=2	APOM	0.603267	0.00390833	0.0185146
S-CAP.vs.NS-CAP	P00338	L-lactate dehydrogenase A chain OS=Homo sapiens OX=9606 GN=LDHA PE=1 SV=2	LDHA	2.1897	0.00518435	0.0226391
S-CAP.vs.NS-CAP	P00352	Aldehyde dehydrogenase 1A1 OS=Homo sapiens OX=9606 GN=ALDH1A1 PE=1 SV=2	ALDH1A1	2.30238	0.0459277	0.117515
S-CAP.vs.NS-CAP	P00451	Coagulation factor VIII OS=Homo sapiens OX=9606 GN=F8 PE=1 SV=1	F8	4.74224	0.0107643	0.0393727
S-CAP.vs.NS-CAP	P00492	Hypoxanthine-guanine phosphoribosyltransferase OS=Homo sapiens OX=9606 GN=HPRT1 PE=1 SV=2	HPRT1	1.74149	0.0368678	0.0966006
S-CAP.vs.NS-CAP	P00734	Prothrombin OS=Homo sapiens OX=9606 GN=F2 PE=1 SV=2	F2	0.660857	4.10664e-06	0.00037302
S-CAP.vs.NS-CAP	P00747	Plasminogen OS=Homo sapiens OX=9606 GN=PLG PE=1 SV=2	PLG	0.661684	0.00051287	0.00508208
S-CAP.vs.NS-CAP	P00748	Coagulation factor XII OS=Homo sapiens OX=9606 GN=F12 PE=1 SV=3	F12	0.604288	0.00326394	0.0168284
S-CAP.vs.NS-CAP	P01011	Alpha-1-antichymotrypsin OS=Homo sapiens OX=9606 GN=SERPINA3 PE=1 SV=2	SERPINA3	1.95575	0.000338959	0.00387891
S-CAP.vs.NS-CAP	P01033	Metalloproteinase inhibitor 1 OS=Homo sapiens OX=9606 GN=TIMP1 PE=1 SV=1	TIMP1	4.98905	0.00696459	0.0285391
S-CAP.vs.NS-CAP	P01034	Cystatin-C OS=Homo sapiens OX=9606 GN=CST3 PE=1 SV=1	CST3	2.12242	0.00133047	0.00872261
S-CAP.vs.NS-CAP	P01619	Immunoglobulin kappa variable 3-20 OS=Homo sapiens OX=9606 GN=IGKV3-20 PE=1 SV=2	IGKV3-20	0.265263	0.0408637	0.105882
S-CAP.vs.NS-CAP	P02144	Myoglobin OS=Homo sapiens OX=9606 GN=MB PE=1 SV=2	MB	9.70373	0.0013444	0.00872261
S-CAP.vs.NS-CAP	P02649	Apolipoprotein E OS=Homo sapiens OX=9606 GN=APOE PE=1 SV=1	APOE	1.78857	0.00188915	0.0111912
S-CAP.vs.NS-CAP	P02652	Apolipoprotein A-II OS=Homo sapiens OX=9606 GN=APOA2 PE=1 SV=1	APOA2	0.5916	0.00166502	0.0100985
S-CAP.vs.NS-CAP	P02654	Apolipoprotein C-I OS=Homo sapiens OX=9606 GN=APOC1 PE=1 SV=1	APOC1	0.516051	0.00770228	0.0306405
S-CAP.vs.NS-CAP	P02671	Fibrinogen alpha chain OS=Homo sapiens OX=9606 GN=FGA PE=1 SV=2	FGA	2.06852	0.0038886	0.0185146
S-CAP.vs.NS-CAP	P02675	Fibrinogen beta chain OS=Homo sapiens OX=9606 GN=FGB PE=1 SV=2	FGB	2.39836	0.0155363	0.0535905
S-CAP.vs.NS-CAP	P02679	Fibrinogen gamma chain OS=Homo sapiens OX=9606 GN=FGG PE=1 SV=3	FGG	2.25066	0.0177718	0.0587007
S-CAP.vs.NS-CAP	P02741	C-reactive protein OS=Homo sapiens OX=9606 GN=CRP PE=1 SV=1	CRP	3.61315	0.00829763	0.0327696
S-CAP.vs.NS-CAP	P02750	Leucine-rich alpha-2-glycoprotein OS=Homo sapiens OX=9606 GN=LRG1 PE=1 SV=2	LRG1	1.59522	0.0109794	0.0396277
S-CAP.vs.NS-CAP	P02763	Alpha-1-acid glycoprotein 1 OS=Homo sapiens OX=9606 GN=ORM1 PE=1 SV=2	ORM1	6.64325	0.000405612	0.00437275
S-CAP.vs.NS-CAP	P02765	Alpha-2-HS-glycoprotein OS=Homo sapiens OX=9606 GN=AHSG PE=1 SV=2	AHSG	0.506874	0.000132825	0.00278422
S-CAP.vs.NS-CAP	P02766	Transthyretin OS=Homo sapiens OX=9606 GN=TTR PE=1 SV=1	TTR	0.5102	0.00359085	0.0179543
S-CAP.vs.NS-CAP	P02768	Albumin OS=Homo sapiens OX=9606 GN=ALB PE=1 SV=2	ALB	0.645686	0.00306877	0.0163567
S-CAP.vs.NS-CAP	P02787	Serotransferrin OS=Homo sapiens OX=9606 GN=TF PE=1 SV=3	TF	0.547677	0.00441989	0.0202423
S-CAP.vs.NS-CAP	P03952	Plasma kallikrein OS=Homo sapiens OX=9606 GN=KLKB1 PE=1 SV=1	KLKB1	0.504754	0.000341758	0.00387891
S-CAP.vs.NS-CAP	P03973	Antileukoproteinase OS=Homo sapiens OX=9606 GN=SLPI PE=1 SV=2	SLPI	9.71219	9.78002e-05	0.00241393
S-CAP.vs.NS-CAP	P04075	Fructose-bisphosphate aldolase A OS=Homo sapiens OX=9606 GN=ALDOA PE=1 SV=2	ALDOA	2.57992	0.00336777	0.0171536
S-CAP.vs.NS-CAP	P04196	Histidine-rich glycoprotein OS=Homo sapiens OX=9606 GN=HRG PE=1 SV=1	HRG	0.490221	0.000676433	0.00583826
S-CAP.vs.NS-CAP	P04275	von Willebrand factor OS=Homo sapiens OX=9606 GN=VWF PE=1 SV=4	VWF	3.64946	3.70822e-05	0.00118881
S-CAP.vs.NS-CAP	P05019	Insulin-like growth factor I OS=Homo sapiens OX=9606 GN=IGF1 PE=1 SV=1	IGF1	0.384198	0.00516698	0.0226391
S-CAP.vs.NS-CAP	P05067	Amyloid-beta precursor protein OS=Homo sapiens OX=9606 GN=APP PE=1 SV=3	APP	2.45205	0.0352759	0.0936994
S-CAP.vs.NS-CAP	P05154	Plasma serine protease inhibitor OS=Homo sapiens OX=9606 GN=SERPINA5 PE=1 SV=3	SERPINA5	2.21282	0.0237685	0.0711006
S-CAP.vs.NS-CAP	P05164	Myeloperoxidase OS=Homo sapiens OX=9606 GN=MPO PE=1 SV=1	MPO	4.0457	0.002994	0.0161558
S-CAP.vs.NS-CAP	P05362	Intercellular adhesion molecule 1 OS=Homo sapiens OX=9606 GN=ICAM1 PE=1 SV=2	ICAM1	1.94298	0.000150732	0.00293389
S-CAP.vs.NS-CAP	P05452	Tetranectin OS=Homo sapiens OX=9606 GN=CLEC3B PE=1 SV=3	CLEC3B	0.566278	1.65642e-05	0.000722118
S-CAP.vs.NS-CAP	P05543	Thyroxine-binding globulin OS=Homo sapiens OX=9606 GN=SERPINA7 PE=1 SV=2	SERPINA7	0.651702	0.00127456	0.00868292
S-CAP.vs.NS-CAP	P05546	Heparin cofactor 2 OS=Homo sapiens OX=9606 GN=SERPIND1 PE=1 SV=3	SERPIND1	0.529304	0.00024351	0.00368648
S-CAP.vs.NS-CAP	P05976	Myosin light chain 1/3, skeletal muscle isoform OS=Homo sapiens OX=9606 GN=MYL1 PE=1 SV=3	MYL1	5.39735	0.00838242	0.0328663
S-CAP.vs.NS-CAP	P06276	Cholinesterase OS=Homo sapiens OX=9606 GN=BCHE PE=1 SV=1	BCHE	0.391177	1.80697e-05	0.000722118
S-CAP.vs.NS-CAP	P06396	Gelsolin OS=Homo sapiens OX=9606 GN=GSN PE=1 SV=1	GSN	0.533955	6.00968e-06	0.000467896
S-CAP.vs.NS-CAP	P06753	Tropomyosin alpha-3 chain OS=Homo sapiens OX=9606 GN=TPM3 PE=1 SV=2	TPM3	4.06591	0.0233018	0.0701629
S-CAP.vs.NS-CAP	P07195	L-lactate dehydrogenase B chain OS=Homo sapiens OX=9606 GN=LDHB PE=1 SV=2	LDHB	2.03917	0.000581281	0.00536946
S-CAP.vs.NS-CAP	P07307	Asialoglycoprotein receptor 2 OS=Homo sapiens OX=9606 GN=ASGR2 PE=1 SV=2	ASGR2	6.93504	0.00019362	0.00319766
S-CAP.vs.NS-CAP	P07437	Tubulin beta chain OS=Homo sapiens OX=9606 GN=TUBB PE=1 SV=2	TUBB	2.47847	0.0477524	0.121047
S-CAP.vs.NS-CAP	P07477	Serine protease 1 OS=Homo sapiens OX=9606 GN=PRSS1 PE=1 SV=1	PRSS1	7.62131	0.00151091	0.0094649
S-CAP.vs.NS-CAP	P07900	Heat shock protein HSP 90-alpha OS=Homo sapiens OX=9606 GN=HSP90AA1 PE=1 SV=5	HSP90AA1	4.40518	0.0258362	0.0745013
S-CAP.vs.NS-CAP	P07942	Laminin subunit beta-1 OS=Homo sapiens OX=9606 GN=LAMB1 PE=1 SV=2	LAMB1	6.23301	1.20438e-05	0.000722118
S-CAP.vs.NS-CAP	P07988	Pulmonary surfactant-associated protein B OS=Homo sapiens OX=9606 GN=SFTPB PE=1 SV=3	SFTPB	18.1473	1.65492e-06	0.000180386
S-CAP.vs.NS-CAP	P07998	Ribonuclease pancreatic OS=Homo sapiens OX=9606 GN=RNASE1 PE=1 SV=4	RNASE1	2.71471	0.000311404	0.00387891
S-CAP.vs.NS-CAP	P08709	Coagulation factor VII OS=Homo sapiens OX=9606 GN=F7 PE=1 SV=1	F7	0.438696	0.000141136	0.00284887
S-CAP.vs.NS-CAP	P09211	Glutathione S-transferase P OS=Homo sapiens OX=9606 GN=GSTP1 PE=1 SV=2	GSTP1	0.289871	0.0472204	0.120257
S-CAP.vs.NS-CAP	P09603	Macrophage colony-stimulating factor 1 OS=Homo sapiens OX=9606 GN=CSF1 PE=1 SV=2	CSF1	4.32639	0.00387889	0.0185146
S-CAP.vs.NS-CAP	P09960	Leukotriene A-4 hydrolase OS=Homo sapiens OX=9606 GN=LTA4H PE=1 SV=2	LTA4H	2.42855	0.000676957	0.00583826
S-CAP.vs.NS-CAP	P0DJI8	Serum amyloid A-1 protein OS=Homo sapiens OX=9606 GN=SAA1 PE=1 SV=1	SAA1	14.6389	0.00101254	0.00755938
S-CAP.vs.NS-CAP	P0DJI9	Serum amyloid A-2 protein OS=Homo sapiens OX=9606 GN=SAA2 PE=1 SV=1	SAA2	26.3492	0.000297346	0.00387891
S-CAP.vs.NS-CAP	P10321	HLA class I histocompatibility antigen, C alpha chain OS=Homo sapiens OX=9606 GN=HLA-C PE=1 SV=3	HLA-C	8.31439	0.000120088	0.00261792
S-CAP.vs.NS-CAP	P10451	Osteopontin OS=Homo sapiens OX=9606 GN=SPP1 PE=1 SV=1	SPP1	9.22031	2.52129e-05	0.000858816
S-CAP.vs.NS-CAP	P10586	Receptor-type tyrosine-protein phosphatase F OS=Homo sapiens OX=9606 GN=PTPRF PE=1 SV=2	PTPRF	2.88592	0.0168111	0.0564861
S-CAP.vs.NS-CAP	P10645	Chromogranin-A OS=Homo sapiens OX=9606 GN=CHGA PE=1 SV=7	CHGA	7.00749	0.000164109	0.00308413
S-CAP.vs.NS-CAP	P10646	Tissue factor pathway inhibitor OS=Homo sapiens OX=9606 GN=TFPI PE=1 SV=1	TFPI	1.99169	0.0201834	0.0643063
S-CAP.vs.NS-CAP	P10721	Mast/stem cell growth factor receptor Kit OS=Homo sapiens OX=9606 GN=KIT PE=1 SV=1	KIT	0.238719	0.000252776	0.00372332
S-CAP.vs.NS-CAP	P11021	Endoplasmic reticulum chaperone BiP OS=Homo sapiens OX=9606 GN=HSPA5 PE=1 SV=2	HSPA5	1.53502	0.0183415	0.059857
S-CAP.vs.NS-CAP	P11047	Laminin subunit gamma-1 OS=Homo sapiens OX=9606 GN=LAMC1 PE=1 SV=3	LAMC1	4.76851	4.21521e-05	0.00127627
S-CAP.vs.NS-CAP	P11142	Heat shock cognate 71 kDa protein OS=Homo sapiens OX=9606 GN=HSPA8 PE=1 SV=1	HSPA8	2.04237	0.0343174	0.0918759
S-CAP.vs.NS-CAP	P11277	Spectrin beta chain, erythrocytic OS=Homo sapiens OX=9606 GN=SPTB PE=1 SV=5	SPTB	0.502005	0.0298328	0.0842429
S-CAP.vs.NS-CAP	P11597	Cholesteryl ester transfer protein OS=Homo sapiens OX=9606 GN=CETP PE=1 SV=2	CETP	0.279718	0.00124634	0.00859817
S-CAP.vs.NS-CAP	P11684	Uteroglobin OS=Homo sapiens OX=9606 GN=SCGB1A1 PE=1 SV=1	SCGB1A1	3.1753	0.0491464	0.123659
S-CAP.vs.NS-CAP	P12109	Collagen alpha-1(VI) chain OS=Homo sapiens OX=9606 GN=COL6A1 PE=1 SV=3	COL6A1	2.42516	0.00605872	0.0252061
S-CAP.vs.NS-CAP	P12111	Collagen alpha-3(VI) chain OS=Homo sapiens OX=9606 GN=COL6A3 PE=1 SV=5	COL6A3	1.61856	0.000320378	0.00387891
S-CAP.vs.NS-CAP	P12830	Cadherin-1 OS=Homo sapiens OX=9606 GN=CDH1 PE=1 SV=3	CDH1	1.95454	0.0240046	0.0711006
S-CAP.vs.NS-CAP	P13489	Ribonuclease inhibitor OS=Homo sapiens OX=9606 GN=RNH1 PE=1 SV=2	RNH1	3.39174	0.0105068	0.0386906
S-CAP.vs.NS-CAP	P13611	Versican core protein OS=Homo sapiens OX=9606 GN=VCAN PE=1 SV=3	VCAN	3.67192	0.0241811	0.0712362
S-CAP.vs.NS-CAP	P13727	Bone marrow proteoglycan OS=Homo sapiens OX=9606 GN=PRG2 PE=1 SV=2	PRG2	11.7197	0.000769383	0.00640378
S-CAP.vs.NS-CAP	P13796	Plastin-2 OS=Homo sapiens OX=9606 GN=LCP1 PE=1 SV=6	LCP1	1.82484	0.00269496	0.0148359
S-CAP.vs.NS-CAP	P13987	CD59 glycoprotein OS=Homo sapiens OX=9606 GN=CD59 PE=1 SV=1	CD59	4.89542	0.0204128	0.0643063
S-CAP.vs.NS-CAP	P14314	Glucosidase 2 subunit beta OS=Homo sapiens OX=9606 GN=PRKCSH PE=1 SV=2	PRKCSH	6.76535	9.51672e-05	0.00241393
S-CAP.vs.NS-CAP	P14543	Nidogen-1 OS=Homo sapiens OX=9606 GN=NID1 PE=1 SV=3	NID1	2.13484	0.00122601	0.00856638
S-CAP.vs.NS-CAP	P14625	Endoplasmin OS=Homo sapiens OX=9606 GN=HSP90B1 PE=1 SV=1	HSP90B1	2.03468	0.00104866	0.00772325
S-CAP.vs.NS-CAP	P15151	Poliovirus receptor OS=Homo sapiens OX=9606 GN=PVR PE=1 SV=2	PVR	1.65292	0.00145007	0.00929748
S-CAP.vs.NS-CAP	P16930	Fumarylacetoacetase OS=Homo sapiens OX=9606 GN=FAH PE=1 SV=2	FAH	2.05784	0.00170876	0.0102338
S-CAP.vs.NS-CAP	P17174	Aspartate aminotransferase, cytoplasmic OS=Homo sapiens OX=9606 GN=GOT1 PE=1 SV=3	GOT1	2.37438	0.0285802	0.0811333
S-CAP.vs.NS-CAP	P17936	Insulin-like growth factor-binding protein 3 OS=Homo sapiens OX=9606 GN=IGFBP3 PE=1 SV=2	IGFBP3	0.435282	0.00021538	0.00345241
S-CAP.vs.NS-CAP	P18065	Insulin-like growth factor-binding protein 2 OS=Homo sapiens OX=9606 GN=IGFBP2 PE=1 SV=2	IGFBP2	3.05479	0.000552065	0.0052729
S-CAP.vs.NS-CAP	P18206	Vinculin OS=Homo sapiens OX=9606 GN=VCL PE=1 SV=4	VCL	3.43907	0.00845552	0.0329161
S-CAP.vs.NS-CAP	P18428	Lipopolysaccharide-binding protein OS=Homo sapiens OX=9606 GN=LBP PE=1 SV=3	LBP	2.31136	0.0102351	0.0382065
S-CAP.vs.NS-CAP	P19320	Vascular cell adhesion protein 1 OS=Homo sapiens OX=9606 GN=VCAM1 PE=1 SV=1	VCAM1	1.97569	0.00500856	0.0223743
S-CAP.vs.NS-CAP	P19652	Alpha-1-acid glycoprotein 2 OS=Homo sapiens OX=9606 GN=ORM2 PE=1 SV=2	ORM2	2.80418	0.018287	0.059857
S-CAP.vs.NS-CAP	P19823	Inter-alpha-trypsin inhibitor heavy chain H2 OS=Homo sapiens OX=9606 GN=ITIH2 PE=1 SV=2	ITIH2	0.578069	0.00101076	0.00755938
S-CAP.vs.NS-CAP	P19827	Inter-alpha-trypsin inhibitor heavy chain H1 OS=Homo sapiens OX=9606 GN=ITIH1 PE=1 SV=3	ITIH1	0.560303	0.000549918	0.0052729
S-CAP.vs.NS-CAP	P20618	Proteasome subunit beta type-1 OS=Homo sapiens OX=9606 GN=PSMB1 PE=1 SV=2	PSMB1	3.21067	0.020327	0.0643063
S-CAP.vs.NS-CAP	P21333	Filamin-A OS=Homo sapiens OX=9606 GN=FLNA PE=1 SV=4	FLNA	6.88603	0.0250335	0.0725706
S-CAP.vs.NS-CAP	P22692	Insulin-like growth factor-binding protein 4 OS=Homo sapiens OX=9606 GN=IGFBP4 PE=1 SV=2	IGFBP4	1.70118	0.00209769	0.0121621
S-CAP.vs.NS-CAP	P22897	Macrophage mannose receptor 1 OS=Homo sapiens OX=9606 GN=MRC1 PE=1 SV=1	MRC1	5.54649	1.5346e-05	0.000722118
S-CAP.vs.NS-CAP	P24043	Laminin subunit alpha-2 OS=Homo sapiens OX=9606 GN=LAMA2 PE=1 SV=4	LAMA2	3.49572	0.016894	0.0564861
S-CAP.vs.NS-CAP	P24593	Insulin-like growth factor-binding protein 5 OS=Homo sapiens OX=9606 GN=IGFBP5 PE=1 SV=1	IGFBP5	0.628651	0.00398866	0.0185797
S-CAP.vs.NS-CAP	P24821	Tenascin OS=Homo sapiens OX=9606 GN=TNC PE=1 SV=3	TNC	4.61389	0.000109926	0.00249624
S-CAP.vs.NS-CAP	P25311	Zinc-alpha-2-glycoprotein OS=Homo sapiens OX=9606 GN=AZGP1 PE=1 SV=2	AZGP1	1.65065	0.000427881	0.00437275
S-CAP.vs.NS-CAP	P25788	Proteasome subunit alpha type-3 OS=Homo sapiens OX=9606 GN=PSMA3 PE=1 SV=2	PSMA3	11.0596	0.000101872	0.00241393
S-CAP.vs.NS-CAP	P26022	Pentraxin-related protein PTX3 OS=Homo sapiens OX=9606 GN=PTX3 PE=1 SV=3	PTX3	3.3647	0.0216899	0.0672718
S-CAP.vs.NS-CAP	P27169	Serum paraoxonase/arylesterase 1 OS=Homo sapiens OX=9606 GN=PON1 PE=1 SV=3	PON1	0.55753	0.000787253	0.00640378
S-CAP.vs.NS-CAP	P27797	Calreticulin OS=Homo sapiens OX=9606 GN=CALR PE=1 SV=1	CALR	5.42297	3.37846e-07	9.44894e-05
S-CAP.vs.NS-CAP	P27918	Properdin OS=Homo sapiens OX=9606 GN=CFP PE=1 SV=2	CFP	0.591355	0.000626445	0.00569021
S-CAP.vs.NS-CAP	P27930	Interleukin-1 receptor type 2 OS=Homo sapiens OX=9606 GN=IL1R2 PE=1 SV=1	IL1R2	5.07072	0.00706414	0.028731
S-CAP.vs.NS-CAP	P28066	Proteasome subunit alpha type-5 OS=Homo sapiens OX=9606 GN=PSMA5 PE=1 SV=3	PSMA5	6.4781	0.00414643	0.0191509
S-CAP.vs.NS-CAP	P28070	Proteasome subunit beta type-4 OS=Homo sapiens OX=9606 GN=PSMB4 PE=1 SV=4	PSMB4	3.08901	0.0231568	0.0701137
S-CAP.vs.NS-CAP	P29401	Transketolase OS=Homo sapiens OX=9606 GN=TKT PE=1 SV=3	TKT	3.17537	0.005234	0.0226391
S-CAP.vs.NS-CAP	P29622	Kallistatin OS=Homo sapiens OX=9606 GN=SERPINA4 PE=1 SV=3	SERPINA4	0.4812	0.00192836	0.0113006
S-CAP.vs.NS-CAP	P30530	Tyrosine-protein kinase receptor UFO OS=Homo sapiens OX=9606 GN=AXL PE=1 SV=4	AXL	3.04241	0.0239286	0.0711006
S-CAP.vs.NS-CAP	P32119	Peroxiredoxin-2 OS=Homo sapiens OX=9606 GN=PRDX2 PE=1 SV=5	PRDX2	0.426009	0.0494552	0.123659
S-CAP.vs.NS-CAP	P34096	Ribonuclease 4 OS=Homo sapiens OX=9606 GN=RNASE4 PE=1 SV=3	RNASE4	4.92338	0.00327305	0.0168284
S-CAP.vs.NS-CAP	P35542	Serum amyloid A-4 protein OS=Homo sapiens OX=9606 GN=SAA4 PE=1 SV=2	SAA4	0.609271	0.00386986	0.0185146
S-CAP.vs.NS-CAP	P35858	Insulin-like growth factor-binding protein complex acid labile subunit OS=Homo sapiens OX=9606 GN=IGFALS PE=1 SV=1	IGFALS	0.317989	1.33345e-05	0.000722118
S-CAP.vs.NS-CAP	P36222	Chitinase-3-like protein 1 OS=Homo sapiens OX=9606 GN=CHI3L1 PE=1 SV=2	CHI3L1	3.66301	0.020388	0.0643063
S-CAP.vs.NS-CAP	P37837	Transaldolase OS=Homo sapiens OX=9606 GN=TALDO1 PE=1 SV=2	TALDO1	5.68856	0.00132979	0.00872261
S-CAP.vs.NS-CAP	P42126	Enoyl-CoA delta isomerase 1, mitochondrial OS=Homo sapiens OX=9606 GN=ECI1 PE=1 SV=1	ECI1	2.1382	0.0365372	0.096197
S-CAP.vs.NS-CAP	P43652	Afamin OS=Homo sapiens OX=9606 GN=AFM PE=1 SV=1	AFM	0.529303	0.000316225	0.00387891
S-CAP.vs.NS-CAP	P49641	Alpha-mannosidase 2x OS=Homo sapiens OX=9606 GN=MAN2A2 PE=2 SV=3	MAN2A2	0.089228	0.00938084	0.0355039
S-CAP.vs.NS-CAP	P54289	Voltage-dependent calcium channel subunit alpha-2/delta-1 OS=Homo sapiens OX=9606 GN=CACNA2D1 PE=1 SV=3	CACNA2D1	0.462224	0.0306501	0.0861046
S-CAP.vs.NS-CAP	P60660	Myosin light polypeptide 6 OS=Homo sapiens OX=9606 GN=MYL6 PE=1 SV=2	MYL6	3.56483	0.0339274	0.0918759
S-CAP.vs.NS-CAP	P60709	Actin, cytoplasmic 1 OS=Homo sapiens OX=9606 GN=ACTB PE=1 SV=1	ACTB	2.70204	0.00557911	0.0233894
S-CAP.vs.NS-CAP	P60900	Proteasome subunit alpha type-6 OS=Homo sapiens OX=9606 GN=PSMA6 PE=1 SV=1	PSMA6	5.74815	0.00118192	0.00836557
S-CAP.vs.NS-CAP	P61769	Beta-2-microglobulin OS=Homo sapiens OX=9606 GN=B2M PE=1 SV=1	B2M	2.16263	0.000778807	0.00640378
S-CAP.vs.NS-CAP	P61981	14-3-3 protein gamma OS=Homo sapiens OX=9606 GN=YWHAG PE=1 SV=2	YWHAG	5.72754	0.000333936	0.00387891
S-CAP.vs.NS-CAP	P62258	14-3-3 protein epsilon OS=Homo sapiens OX=9606 GN=YWHAE PE=1 SV=1	YWHAE	3.27684	0.00150815	0.0094649
S-CAP.vs.NS-CAP	P62805	Histone H4 OS=Homo sapiens OX=9606 GN=H4-16 PE=1 SV=2	H4-16	2.02084	0.032965	0.0907371
S-CAP.vs.NS-CAP	P63104	14-3-3 protein zeta/delta OS=Homo sapiens OX=9606 GN=YWHAZ PE=1 SV=1	YWHAZ	2.38236	0.0217245	0.0672718
S-CAP.vs.NS-CAP	P78417	Glutathione S-transferase omega-1 OS=Homo sapiens OX=9606 GN=GSTO1 PE=1 SV=2	GSTO1	2.91933	0.00757166	0.0303423
S-CAP.vs.NS-CAP	P80108	Phosphatidylinositol-glycan-specific phospholipase D OS=Homo sapiens OX=9606 GN=GPLD1 PE=1 SV=3	GPLD1	0.393974	0.000271834	0.00387891
S-CAP.vs.NS-CAP	P80188	Neutrophil gelatinase-associated lipocalin OS=Homo sapiens OX=9606 GN=LCN2 PE=1 SV=2	LCN2	5.02026	0.000433263	0.00437275
S-CAP.vs.NS-CAP	P80723	Brain acid soluble protein 1 OS=Homo sapiens OX=9606 GN=BASP1 PE=1 SV=2	BASP1	5.49708	0.000659906	0.00583826
S-CAP.vs.NS-CAP	P98095	Fibulin-2 OS=Homo sapiens OX=9606 GN=FBLN2 PE=1 SV=2	FBLN2	4.0121	0.00674606	0.027853
S-CAP.vs.NS-CAP	Q01459	Di-N-acetylchitobiase OS=Homo sapiens OX=9606 GN=CTBS PE=1 SV=1	CTBS	0.482271	0.0136058	0.0475331
S-CAP.vs.NS-CAP	Q01469	Fatty acid-binding protein 5 OS=Homo sapiens OX=9606 GN=FABP5 PE=1 SV=3	FABP5	3.41682	0.0198833	0.0641207
S-CAP.vs.NS-CAP	Q02487	Desmocollin-2 OS=Homo sapiens OX=9606 GN=DSC2 PE=1 SV=1	DSC2	9.41251	3.4675e-07	9.44894e-05
S-CAP.vs.NS-CAP	Q02818	Nucleobindin-1 OS=Homo sapiens OX=9606 GN=NUCB1 PE=1 SV=4	NUCB1	8.50372	0.0171452	0.0569765
S-CAP.vs.NS-CAP	Q03167	Transforming growth factor beta receptor type 3 OS=Homo sapiens OX=9606 GN=TGFBR3 PE=1 SV=3	TGFBR3	2.23868	0.0188647	0.061198
S-CAP.vs.NS-CAP	Q04756	Hepatocyte growth factor activator OS=Homo sapiens OX=9606 GN=HGFAC PE=1 SV=1	HGFAC	0.585103	0.0221003	0.0672886
S-CAP.vs.NS-CAP	Q07954	Prolow-density lipoprotein receptor-related protein 1 OS=Homo sapiens OX=9606 GN=LRP1 PE=1 SV=2	LRP1	1.59209	0.00232325	0.0129201
S-CAP.vs.NS-CAP	Q08830	Fibrinogen-like protein 1 OS=Homo sapiens OX=9606 GN=FGL1 PE=1 SV=3	FGL1	2.9288	0.0130271	0.0461024
S-CAP.vs.NS-CAP	Q12805	EGF-containing fibulin-like extracellular matrix protein 1 OS=Homo sapiens OX=9606 GN=EFEMP1 PE=1 SV=2	EFEMP1	1.7481	0.000831863	0.00657052
S-CAP.vs.NS-CAP	Q12841	Follistatin-related protein 1 OS=Homo sapiens OX=9606 GN=FSTL1 PE=1 SV=1	FSTL1	5.46301	0.000426216	0.00437275
S-CAP.vs.NS-CAP	Q12860	Contactin-1 OS=Homo sapiens OX=9606 GN=CNTN1 PE=1 SV=1	CNTN1	0.241947	0.00100268	0.00755938
S-CAP.vs.NS-CAP	Q13103	Secreted phosphoprotein 24 OS=Homo sapiens OX=9606 GN=SPP2 PE=1 SV=1	SPP2	0.08393	7.14154e-05	0.0020485
S-CAP.vs.NS-CAP	Q13201	Multimerin-1 OS=Homo sapiens OX=9606 GN=MMRN1 PE=1 SV=3	MMRN1	2.76795	0.00117308	0.00836557
S-CAP.vs.NS-CAP	Q13421	Mesothelin OS=Homo sapiens OX=9606 GN=MSLN PE=1 SV=2	MSLN	4.5575	0.000413468	0.00437275
S-CAP.vs.NS-CAP	Q13508	Ecto-ADP-ribosyltransferase 3 OS=Homo sapiens OX=9606 GN=ART3 PE=1 SV=2	ART3	3.68404	0.00394072	0.0185146
S-CAP.vs.NS-CAP	Q14118	Dystroglycan 1 OS=Homo sapiens OX=9606 GN=DAG1 PE=1 SV=2	DAG1	5.87248	0.00218017	0.0124771
S-CAP.vs.NS-CAP	Q14515	SPARC-like protein 1 OS=Homo sapiens OX=9606 GN=SPARCL1 PE=1 SV=2	SPARCL1	1.57368	0.0109532	0.0396277
S-CAP.vs.NS-CAP	Q14766	Latent-transforming growth factor beta-binding protein 1 OS=Homo sapiens OX=9606 GN=LTBP1 PE=1 SV=4	LTBP1	2.99146	0.0285828	0.0811333
S-CAP.vs.NS-CAP	Q14767	Latent-transforming growth factor beta-binding protein 2 OS=Homo sapiens OX=9606 GN=LTBP2 PE=1 SV=3	LTBP2	46.1891	0.000951315	0.00740667
S-CAP.vs.NS-CAP	Q15166	Serum paraoxonase/lactonase 3 OS=Homo sapiens OX=9606 GN=PON3 PE=1 SV=3	PON3	0.41814	0.00998802	0.0375412
S-CAP.vs.NS-CAP	Q15413	Ryanodine receptor 3 OS=Homo sapiens OX=9606 GN=RYR3 PE=1 SV=3	RYR3	0.177151	0.0220709	0.0672886
S-CAP.vs.NS-CAP	Q16627	C-C motif chemokine 14 OS=Homo sapiens OX=9606 GN=CCL14 PE=1 SV=1	CCL14	2.66724	0.0343543	0.0918759
S-CAP.vs.NS-CAP	Q4LDE5	Sushi, von Willebrand factor type A, EGF and pentraxin domain-containing protein 1 OS=Homo sapiens OX=9606 GN=SVEP1 PE=1 SV=3	SVEP1	5.31672	0.00292873	0.0159616
S-CAP.vs.NS-CAP	Q6UWP8	Suprabasin OS=Homo sapiens OX=9606 GN=SBSN PE=1 SV=2	SBSN	1.68925	0.0117173	0.0420127
S-CAP.vs.NS-CAP	Q6UXB8	Peptidase inhibitor 16 OS=Homo sapiens OX=9606 GN=PI16 PE=1 SV=1	PI16	0.4249	1.93536e-05	0.000722118
S-CAP.vs.NS-CAP	Q76LX8	A disintegrin and metalloproteinase with thrombospondin motifs 13 OS=Homo sapiens OX=9606 GN=ADAMTS13 PE=1 SV=1	ADAMTS13	0.459914	8.39822e-06	0.000572129
S-CAP.vs.NS-CAP	Q86TH1	ADAMTS-like protein 2 OS=Homo sapiens OX=9606 GN=ADAMTSL2 PE=1 SV=1	ADAMTSL2	3.57833	0.00519716	0.0226391
S-CAP.vs.NS-CAP	Q86UD1	Out at first protein homolog OS=Homo sapiens OX=9606 GN=OAF PE=2 SV=1	OAF	1.84912	0.000810301	0.00649433
S-CAP.vs.NS-CAP	Q86VB7	Scavenger receptor cysteine-rich type 1 protein M130 OS=Homo sapiens OX=9606 GN=CD163 PE=1 SV=2	CD163	2.23805	0.00391088	0.0185146
S-CAP.vs.NS-CAP	Q8N339	Metallothionein-1M OS=Homo sapiens OX=9606 GN=MT1M PE=1 SV=2	MT1M	6.79125	0.0031106	0.0163567
S-CAP.vs.NS-CAP	Q8NBJ4	Golgi membrane protein 1 OS=Homo sapiens OX=9606 GN=GOLM1 PE=1 SV=1	GOLM1	3.05175	0.000300596	0.00387891
S-CAP.vs.NS-CAP	Q8NBP7	Proprotein convertase subtilisin/kexin type 9 OS=Homo sapiens OX=9606 GN=PCSK9 PE=1 SV=3	PCSK9	2.43048	0.000561152	0.0052729
S-CAP.vs.NS-CAP	Q8NI99	Angiopoietin-related protein 6 OS=Homo sapiens OX=9606 GN=ANGPTL6 PE=1 SV=1	ANGPTL6	0.312768	0.0133998	0.0471156
S-CAP.vs.NS-CAP	Q8WZ75	Roundabout homolog 4 OS=Homo sapiens OX=9606 GN=ROBO4 PE=1 SV=1	ROBO4	1.87787	0.0440213	0.113168
S-CAP.vs.NS-CAP	Q92820	Gamma-glutamyl hydrolase OS=Homo sapiens OX=9606 GN=GGH PE=1 SV=2	GGH	0.518866	0.0409928	0.105882
S-CAP.vs.NS-CAP	Q96H15	T-cell immunoglobulin and mucin domain-containing protein 4 OS=Homo sapiens OX=9606 GN=TIMD4 PE=1 SV=2	TIMD4	3.62203	0.0215987	0.0672718
S-CAP.vs.NS-CAP	Q96NZ9	Proline-rich acidic protein 1 OS=Homo sapiens OX=9606 GN=PRAP1 PE=1 SV=2	PRAP1	2.3155	1.98748e-05	0.000722118
S-CAP.vs.NS-CAP	Q96PD5	N-acetylmuramoyl-L-alanine amidase OS=Homo sapiens OX=9606 GN=PGLYRP2 PE=1 SV=1	PGLYRP2	0.462786	0.000685594	0.00583826
S-CAP.vs.NS-CAP	Q9BQ51	Programmed cell death 1 ligand 2 OS=Homo sapiens OX=9606 GN=PDCD1LG2 PE=1 SV=2	PDCD1LG2	0.603722	0.0333325	0.0912874
S-CAP.vs.NS-CAP	Q9BUN1	Protein MENT OS=Homo sapiens OX=9606 GN=MENT PE=1 SV=1	MENT	0.46844	0.0021978	0.0124771
S-CAP.vs.NS-CAP	Q9H4A9	Dipeptidase 2 OS=Homo sapiens OX=9606 GN=DPEP2 PE=1 SV=3	DPEP2	0.604824	0.00465978	0.0211632
S-CAP.vs.NS-CAP	Q9HBR0	Putative sodium-coupled neutral amino acid transporter 10 OS=Homo sapiens OX=9606 GN=SLC38A10 PE=1 SV=2	SLC38A10	3.40658	0.000190444	0.00319766
S-CAP.vs.NS-CAP	Q9HCU0	Endosialin OS=Homo sapiens OX=9606 GN=CD248 PE=1 SV=1	CD248	5.06589	0.000306061	0.00387891
S-CAP.vs.NS-CAP	Q9NQ79	Cartilage acidic protein 1 OS=Homo sapiens OX=9606 GN=CRTAC1 PE=1 SV=2	CRTAC1	0.39025	8.75188e-07	0.000119244
S-CAP.vs.NS-CAP	Q9NZ08	Endoplasmic reticulum aminopeptidase 1 OS=Homo sapiens OX=9606 GN=ERAP1 PE=1 SV=3	ERAP1	2.3166	0.0279469	0.0801636
S-CAP.vs.NS-CAP	Q9UBQ6	Exostosin-like 2 OS=Homo sapiens OX=9606 GN=EXTL2 PE=1 SV=1	EXTL2	0.277462	0.00713492	0.0288039
S-CAP.vs.NS-CAP	Q9UBX5	Fibulin-5 OS=Homo sapiens OX=9606 GN=FBLN5 PE=1 SV=1	FBLN5	2.0943	0.000348746	0.00387891
S-CAP.vs.NS-CAP	Q9UGM5	Fetuin-B OS=Homo sapiens OX=9606 GN=FETUB PE=1 SV=2	FETUB	0.520439	0.00555431	0.0233894
S-CAP.vs.NS-CAP	Q9ULI3	Protein HEG homolog 1 OS=Homo sapiens OX=9606 GN=HEG1 PE=1 SV=3	HEG1	3.80652	0.0315002	0.0880391
S-CAP.vs.NS-CAP	Q9Y279	V-set and immunoglobulin domain-containing protein 4 OS=Homo sapiens OX=9606 GN=VSIG4 PE=1 SV=1	VSIG4	25.4072	7.29899e-07	0.000119244
S-CAP.vs.NS-CAP	Q9Y5Y7	Lymphatic vessel endothelial hyaluronic acid receptor 1 OS=Homo sapiens OX=9606 GN=LYVE1 PE=1 SV=2	LYVE1	2.33305	0.00108868	0.00791105
S-CAP, Severe community acquired pneumonia; NS-CAP, Non-severe community acquired pneumonia; HC, Healthy control; DC, Disease control; FC, Fold change.

## Sheet: Table S3.2
Table S3.2 Differentially expressed metabolites
Group	M/Z	Compound_ID	Compound_name	FC	log2(FC)	P value	FDR
S-CAP.vs.HC	175.098	HMDB0000039	Butyric acid	1.84818	0.886107	0.00255799	0.0290051
S-CAP.vs.HC	149.046	HMDB0000098	D-Xylose	2.09726	1.0685	0.0061652	0.0447345
S-CAP.vs.HC	241.031	HMDB0000192	L-Cystine	2.43848	1.28598	0.000724658	0.0154514
S-CAP.vs.HC	193.097	HMDB0000197	Indoleacetic acid	2.32624	1.218	0.0435876	0.139542
S-CAP.vs.HC	166.015	HMDB0000232	Quinolinic acid	2.33943	1.22616	0.00260926	0.0291059
S-CAP.vs.HC	197.046	HMDB0000291	Vanillylmandelic acid	1.75335	0.810112	0.0483635	0.14924
S-CAP.vs.HC	357.278	HMDB0000308	3b-Hydroxy-5-cholenoic acid	0.395966	-1.33655	0.00762299	0.0502937
S-CAP.vs.HC	153.02	HMDB0000397	2-Pyrocatechuic acid	0.621853	-0.685353	0.0116019	0.0631579
S-CAP.vs.HC	117.056	HMDB0000407	2-Hydroxy-3-methylbutyric acid	1.51117	0.59567	0.00547031	0.0420648
S-CAP.vs.HC	405.263	HMDB0000447	7a,12a-Dihydroxy-3-oxo-4-cholenoic acid	2.51359	1.32975	0.0128044	0.0665071
S-CAP.vs.HC	426.321	HMDB0000619	Cholic acid	0.506757	-0.980635	0.0356859	0.122227
S-CAP.vs.HC	285.208	HMDB0000672	Hexadecanedioic acid	1.62048	0.696421	0.0360159	0.123057
S-CAP.vs.HC	430.316	HMDB0000712	hexadecanedioic acid mono-L-carnitine ester	2.095	1.06695	0.016617	0.0777109
S-CAP.vs.HC	188.035	HMDB0000715	Kynurenic acid	6.68659	2.74127	0.00112128	0.0185545
S-CAP.vs.HC	147.067	HMDB0000718	Isovaleric acid	1.6198	0.695815	0.0234317	0.0972445
S-CAP.vs.HC	180.034	HMDB0000742	Homocysteine	6.80188	2.76593	0.00128428	0.019981
S-CAP.vs.HC	127.04	HMDB0000752	Methylglutaric acid	2.40795	1.2678	0.00166152	0.0227811
S-CAP.vs.HC	181.051	HMDB0000755	Hydroxyphenyllactic acid	1.82844	0.870614	0.00153502	0.0220285
S-CAP.vs.HC	421.297	HMDB0000761	Lithocholic acid	0.585854	-0.771387	0.000562096	0.013903
S-CAP.vs.HC	190.051	HMDB0000763	5-Hydroxyindoleacetic acid	3.02062	1.59485	0.000976269	0.0177479
S-CAP.vs.HC	243.062	HMDB0000767	Pseudouridine	1.66168	0.732644	0.000609185	0.0145552
S-CAP.vs.HC	144.03	HMDB0000802	Pterin	1.76981	0.823592	0.0186649	0.0832456
S-CAP.vs.HC	482.294	HMDB0000896	Taurodeoxycholic acid	5.02842	2.3301	0.0335599	0.118887
S-CAP.vs.HC	365.232	HMDB0000903	Urocortisone	2.2423	1.16498	0.015952	0.0758106
S-CAP.vs.HC	131.049	HMDB0000930	trans-Cinnamic acid	0.421777	-1.24545	0.0326741	0.117775
S-CAP.vs.HC	267.059	HMDB0001005	(S)-Ureidoglycolic acid	7.48219	2.90346	0.0318013	0.116385
S-CAP.vs.HC	298.097	HMDB0001173	5'-Methylthioadenosine	2.29092	1.19593	0.00105089	0.0182136
S-CAP.vs.HC	188.176	HMDB0001276	N1-Acetylspermidine	2.89651	1.53431	0.00216391	0.0267864
S-CAP.vs.HC	497.069	HMDB0001319	Pyridoxine 5'-phosphate	0.586204	-0.770525	8.22e-06	0.00137618
S-CAP.vs.HC	189.16	HMDB0001325	N6,N6,N6-Trimethyl-L-lysine	1.79251	0.841978	0.0192105	0.0845515
S-CAP.vs.HC	349.112	HMDB0001425	Estrone sulfate	4.21162	2.07438	0.0140229	0.0704481
S-CAP.vs.HC	553.231	HMDB0001495	Queuine	13.988	3.80612	0.00989386	0.0579954
S-CAP.vs.HC	165.023	HMDB0001527	3-Methylthiopropionic acid	1.76564	0.82019	0.0490759	0.150466
S-CAP.vs.HC	289.068	HMDB0001552	2-Keto-glutaramic acid	2.73519	1.45164	0.0277943	0.107731
S-CAP.vs.HC	232.154	HMDB0002013	Butyrylcarnitine	1.80472	0.851776	0.0168387	0.0783385
S-CAP.vs.HC	309.045	HMDB0002022	Glycineamideribotide	7.33463	2.87472	0.00241716	0.0279772
S-CAP.vs.HC	161.128	HMDB0002038	N(6)-Methyllysine	1.98205	0.986995	0.00687203	0.047417
S-CAP.vs.HC	165.056	HMDB0002072	4-Methoxyphenylacetic acid	1.6065	0.683923	0.0102214	0.0589492
S-CAP.vs.HC	331.19	HMDB0002121	Carnosol	0.357278	-1.48488	0.0095836	0.056976
S-CAP.vs.HC	311.237	HMDB0002183	Docosahexaenoic acid	7.14143	2.83621	0.024616	0.100467
S-CAP.vs.HC	325.089	HMDB0002273	4-Hydroxy-L-glutamic acid	3.29795	1.72157	0.0116399	0.0632067
S-CAP.vs.HC	211.025	HMDB0002334	Benzoquinoneacetic acid	0.372176	-1.42594	4.12e-05	0.00344925
S-CAP.vs.HC	459.288	HMDB0002355	Leukotriene E3	2.40617	1.26674	0.0207193	0.0889182
S-CAP.vs.HC	469.227	HMDB0002421	7-Sulfocholic acid	3.52558	1.81786	0.0037695	0.0333571
S-CAP.vs.HC	211.025	HMDB0002428	Terephthalic acid	1.64901	0.721596	0.0121065	0.0644843
S-CAP.vs.HC	567.319	HMDB0002430	(3a,5b,7a)-23-Carboxy-7-hydroxy-24-norcholan-3-yl-b-D-Glucopyranosiduronic acid	1.84141	0.88081	0.0178047	0.0809195
S-CAP.vs.HC	512.268	HMDB0002496	N-[(3a,5b,7a)-3-hydroxy-24-oxo-7-(sulfooxy)cholan-24-yl]-Glycine	2.79813	1.48446	0.000939945	0.0172692
S-CAP.vs.HC	471.243	HMDB0002504	3-Sulfodeoxycholic acid	3.81479	1.9316	0.0123738	0.0646725
S-CAP.vs.HC	512.27	HMDB0002639	Sulfolithocholylglycine	3.3957	1.76371	0.045141	0.143397
S-CAP.vs.HC	373.176	HMDB0002752	Prostaglandin A2	3.44411	1.78413	0.0412165	0.134599
S-CAP.vs.HC	467.209	HMDB0002802	Fludrocortisone acetate	4.17277	2.061	0.006734	0.0470255
S-CAP.vs.HC	133.051	HMDB0003224	Deoxyribose	1.84189	0.881186	0.0419751	0.136053
S-CAP.vs.HC	203.15	HMDB0003334	Symmetric dimethylarginine	1.5232	0.607109	0.0004893	0.0135273
S-CAP.vs.HC	193.036	HMDB0003402	Pectin	1.79476	0.843789	0.00831061	0.0528498
S-CAP.vs.HC	145.098	HMDB0003405	D-Lysine	0.655021	-0.610387	7.19e-05	0.00483343
S-CAP.vs.HC	658.849	HMDB0003502	Phytic acid	1.72396	0.785728	8.04e-08	0.000134629
S-CAP.vs.HC	479.338	HMDB0003533	3a,7a,12a-Trihydroxy-5b-cholestan-26-al	0.508708	-0.97509	3.01e-05	0.00287521
S-CAP.vs.HC	383.33	HMDB0003550	Calcidiol	1.5418	0.624614	0.0023444	0.0277103
S-CAP.vs.HC	333.069	HMDB0003584	Taurocyamine	0.646244	-0.629849	0.0087196	0.0542138
S-CAP.vs.HC	161.025	HMDB0003654	4-Hydroxycoumarin	0.218501	-2.19429	0.0258418	0.103148
S-CAP.vs.HC	168.064	HMDB0003681	4-Acetamidobutanoic acid	1.57376	0.654214	0.0483418	0.14924
S-CAP.vs.HC	519.05	HMDB0003971	Beta-D-Fructose 6-phosphate	0.619957	-0.68976	4.28e-07	0.000357968
S-CAP.vs.HC	208.062	HMDB0004186	3-Methyldioxyindole	15.2995	3.93541	0.0385642	0.129466
S-CAP.vs.HC	153.066	HMDB0004193	N1-Methyl-2-pyridone-5-carboxamide	1.79022	0.840139	0.010487	0.0596209
S-CAP.vs.HC	329.234	HMDB0004710	9,10,13-TriHOME	0.515641	-0.955561	0.000506409	0.0136608
S-CAP.vs.HC	413.255	HMDB0005821	beta-Cortol	3.27874	1.71314	0.0314713	0.115741
S-CAP.vs.HC	359.125	HMDB0006045	Dityrosine	0.528265	-0.920665	0.000225456	0.00908613
S-CAP.vs.HC	299.128	HMDB0006101	Enterolactone	0.303134	-1.72197	0.0328678	0.118091
S-CAP.vs.HC	384.994	HMDB0006235	D-myo-Inositol 3,4-bisphosphate	4.42645	2.14615	0.00118658	0.0192675
S-CAP.vs.HC	448.342	HMDB0006455	Arachidonoylcarnitine	0.60995	-0.713237	0.00177826	0.0237931
S-CAP.vs.HC	383.047	HMDB0006511	2,3-Diketo-L-gulonate	2.03816	1.02727	0.0155739	0.0749566
S-CAP.vs.HC	417.338	HMDB0006763	20a,22b-Dihydroxycholesterol	0.653971	-0.612702	0.00559382	0.0423333
S-CAP.vs.HC	147.067	HMDB0006961	Hydroxyacetone	1.67226	0.741795	0.00970405	0.0572525
S-CAP.vs.HC	575.466	HMDB0007329	DG(18:4(6Z,9Z,12Z,15Z)/15:0/0:0)	0.578465	-0.789697	0.00343828	0.0318589
S-CAP.vs.HC	311.223	HMDB0010221	9,10-DiHODE	1.88234	0.91253	0.0019492	0.0249811
S-CAP.vs.HC	495.298	HMDB0010318	Pregnanediol-3-glucuronide	3.27492	1.71146	0.00435406	0.0365021
S-CAP.vs.HC	565.262	HMDB0010320	Cortolone-3-glucuronide	1.90255	0.927934	0.0222706	0.0940597
S-CAP.vs.HC	445.191	HMDB0010335	Estriol-3-glucuronide	4.31327	2.10878	0.00886154	0.054589
S-CAP.vs.HC	445.191	HMDB0010353	15-Hydroxynorandrostene-3,17-dione glucuronide	4.25698	2.08983	0.0126779	0.0660553
S-CAP.vs.HC	635.376	HMDB0010355	Cholestane-3,7,12,25-tetrol-3-glucuronide	2.25787	1.17496	0.0132833	0.068073
S-CAP.vs.HC	338.089	HMDB0010363	5-Hydroxy-6-methoxyindole glucuronide	5.73999	2.52105	0.0257639	0.103148
S-CAP.vs.HC	568.363	HMDB0010384	LysoPC(18:0/0:0)	0.654546	-0.611433	1.91e-05	0.00242416
S-CAP.vs.HC	552.402	HMDB0010390	LysoPC(20:0/0:0)	0.576927	-0.793539	0.000538183	0.0137675
S-CAP.vs.HC	550.353	HMDB0010408	LysoPC(P-18:1(9Z)/0:0)	0.643593	-0.635779	0.000153602	0.00730913
S-CAP.vs.HC	259.156	HMDB0010727	3-Oxododecanoic acid	2.42228	1.27637	0.0398338	0.131794
S-CAP.vs.HC	241.181	HMDB0010730	3-Oxotetradecanoic acid	0.52304	-0.935006	0.000241347	0.00919952
S-CAP.vs.HC	582.379	HMDB0011490	LysoPE(0:0/22:0)	0.549848	-0.862895	4.28e-05	0.00349343
S-CAP.vs.HC	351.255	HMDB0011539	MG(0:0/18:3(6Z,9Z,12Z)/0:0)	0.652689	-0.615533	0.0287892	0.110183
S-CAP.vs.HC	325.235	HMDB0011561	MG(14:0/0:0/0:0)	0.1781	-2.48924	0.00264047	0.0291059
S-CAP.vs.HC	375.255	HMDB0011580	MG(20:5(5Z,8Z,11Z,14Z,17Z)/0:0/0:0)	0.649188	-0.623291	0.000164835	0.00745097
S-CAP.vs.HC	343.241	HMDB0011627	Farnesylcysteine	0.661622	-0.59592	0.0038438	0.0337467
S-CAP.vs.HC	336.073	HMDB0011658	2,8-Dihydroxyquinoline-beta-D-glucuronide	2.84217	1.50699	0.00269637	0.0291059
S-CAP.vs.HC	190.055	HMDB0011745	N-Acetyl-L-methionine	2.29439	1.19811	0.000401456	0.012568
S-CAP.vs.HC	124.017	HMDB0011747	Ciliatine	0.187412	-2.41572	0.0377491	0.127738
S-CAP.vs.HC	508.341	HMDB0012108	LysoPC(17:0/0:0)	0.62077	-0.687869	8.23e-06	0.00137618
S-CAP.vs.HC	716.263	HMDB0012177	5-Methyltetrahydropteroyltri-L-glutamic acid	0.656592	-0.60693	0.00526675	0.0409704
S-CAP.vs.HC	155.047	HMDB0012209	Diethylphosphate	0.575518	-0.797068	0.0320497	0.116655
S-CAP.vs.HC	1017.69	HMDB0012217	Dodecaprenyl diphosphate	0.606716	-0.720907	0.000596771	0.0143611
S-CAP.vs.HC	429.155	HMDB0012245	Kinetin	0.654938	-0.61057	0.000474285	0.0135273
S-CAP.vs.HC	120.928	HMDB0012258	Methylarsonate	0.659409	-0.600754	1.1e-05	0.00174701
S-CAP.vs.HC	405.193	HMDB0012613	19-Oic-deoxycorticosterone	0.621743	-0.685609	2.47e-06	0.000992393
S-CAP.vs.HC	359.258	HMDB0012868	9'-Carboxy-gamma-chromanol	3.33361	1.73709	0.00434699	0.0365021
S-CAP.vs.HC	335.127	HMDB0012897	beta-Carboline	0.237479	-2.07413	0.000422323	0.0128425
S-CAP.vs.HC	207.078	HMDB0012948	Formyl-5-hydroxykynurenamine	1.99837	0.998822	0.00254214	0.0290051
S-CAP.vs.HC	640.294	HMDB0013063	S-(PGJ2)-glutathione	0.665266	-0.587997	3.63e-05	0.00319811
S-CAP.vs.HC	258.17	HMDB0013161	2-Hexenoylcarnitine	11.8339	3.56485	0.00794209	0.0514486
S-CAP.vs.HC	280.069	HMDB0013204	6-Succinoaminopurine	2.02881	1.02063	0.0233581	0.0970594
S-CAP.vs.HC	320.063	HMDB0013220	Beta-Citryl-L-glutamic acid	2.20659	1.14182	0.00860415	0.0540535
S-CAP.vs.HC	258.206	HMDB0013272	N-Lauroylglycine	1.74765	0.805418	0.0428352	0.137906
S-CAP.vs.HC	532.073	HMDB0013617	Lipoyl-GMP	10.2737	3.36088	0.00170772	0.0232208
S-CAP.vs.HC	245.094	HMDB0013713	N-Acetyltryptophan	13.2933	3.73263	0.0196224	0.0861379
S-CAP.vs.HC	281.105	HMDB0013914	3-Hydroxynevirapine	3.90347	1.96476	0.0397644	0.131695
S-CAP.vs.HC	215.073	HMDB0013989	O-Desmethylnaproxen	1.66737	0.737571	0.0348672	0.120736
S-CAP.vs.HC	227.102	HMDB0014336	Carbidopa	2.63038	1.39527	0.0135378	0.068612
S-CAP.vs.HC	370.139	HMDB0014415	Isradipine	0.196315	-2.34876	0.0104088	0.0596209
S-CAP.vs.HC	685.334	HMDB0014428	Clemastine	5.56146	2.47546	0.00868002	0.0541692
S-CAP.vs.HC	293.18	HMDB0014607	Sodium Tetradecyl Sulfate	0.643271	-0.636502	0.00404675	0.0348875
S-CAP.vs.HC	315.232	HMDB0014613	Tetrahydrocannabinol	2.29087	1.1959	0.0467976	0.146161
S-CAP.vs.HC	275.066	HMDB0014642	Flutamide	2.07273	1.05154	0.00171641	0.0232446
S-CAP.vs.HC	775.681	HMDB0014651	Dextrothyroxine	0.662516	-0.593973	1.39e-06	0.000662157
S-CAP.vs.HC	428.09	HMDB0014827	Cephaloglycin	0.664787	-0.589037	0.0100008	0.0582802
S-CAP.vs.HC	254.065	HMDB0014883	Modafinil	2.71244	1.43959	0.00418351	0.0356959
S-CAP.vs.HC	474.287	HMDB0014907	Hydrocortamate	2.62542	1.39255	0.00524364	0.0409704
S-CAP.vs.HC	250.119	HMDB0014917	Nalidixic Acid	1.66085	0.731919	0.0324727	0.117428
S-CAP.vs.HC	291.099	HMDB0014987	Methylphenobarbital	0.631118	-0.664017	0.00957678	0.056976
S-CAP.vs.HC	181.085	HMDB0014989	Dacarbazine	3.83659	1.93982	0.0458678	0.144869
S-CAP.vs.HC	325.116	HMDB0015182	Abacavir	0.637607	-0.649261	0.00306997	0.0302922
S-CAP.vs.HC	511.219	HMDB0015190	Echothiophate	1.66523	0.735726	0.0130507	0.0673681
S-CAP.vs.HC	410.101	HMDB0015193	Amoxicillin	2.50519	1.32492	0.00180949	0.0240188
S-CAP.vs.HC	229.155	HMDB0015197	Isoproterenol	2.89417	1.53315	0.0322465	0.11699
S-CAP.vs.HC	505.044	HMDB0015199	Cefditoren	0.291966	-1.77613	0.022949	0.0960757
S-CAP.vs.HC	434.175	HMDB0015227	Fluvastatin	5.16615	2.36909	0.0277603	0.107724
S-CAP.vs.HC	147.068	HMDB0015231	Flucytosine	1.80083	0.848663	0.0145855	0.0717476
S-CAP.vs.HC	413.133	HMDB0015326	Flecainide	0.351848	-1.50698	0.00137152	0.020759
S-CAP.vs.HC	285.146	HMDB0015407	Pirbuterol	3.92063	1.97108	0.0321152	0.116737
S-CAP.vs.HC	646.149	HMDB0015424	cefoperazone	8.72922	3.12585	0.00409868	0.0352444
S-CAP.vs.HC	271.152	HMDB0028725	Asparaginylarginine	1.57406	0.654493	0.00432676	0.0364815
S-CAP.vs.HC	537.215	HMDB0028733	Asparaginylhistidine	5.06547	2.3407	0.00589401	0.0435704
S-CAP.vs.HC	242.15	HMDB0028801	Glutaminylleucine	2.72264	1.44501	0.0391999	0.130472
S-CAP.vs.HC	265.151	HMDB0028807	Glutaminylthreonine	8.75766	3.13055	0.0304603	0.113703
S-CAP.vs.HC	352.165	HMDB0029006	Phenylalanyltryptophan	0.584969	-0.773568	7.22e-05	0.00483343
S-CAP.vs.HC	637.229	HMDB0029079	Tryptophyl-Aspartate	0.564629	-0.824625	0.000119886	0.00656813
S-CAP.vs.HC	320.109	HMDB0029147	N-gamma-Glutamylglutamine	3.71082	1.89174	0.0202206	0.0880003
S-CAP.vs.HC	611.27	HMDB0029313	Canescein	3.01441	1.59188	0.0353009	0.121721
S-CAP.vs.HC	280.116	HMDB0029368	Saxitoxin	2.88072	1.52643	0.017133	0.0789215
S-CAP.vs.HC	333.095	HMDB0029404	(S)-a-Amino-2,5-dihydro-5-oxo-4-isoxazolepropanoic acid N2-glucoside	0.614251	-0.703099	3.17e-06	0.00106164
S-CAP.vs.HC	142.051	HMDB0029423	Acetylhomoserine	2.56097	1.35669	0.0308456	0.114317
S-CAP.vs.HC	263.123	HMDB0029437	Nopalinic acid	0.52696	-0.924236	0.00185851	0.0243793
S-CAP.vs.HC	345.211	HMDB0029561	(+)-Calycanthine	0.415207	-1.2681	0.00050238	0.0136608
S-CAP.vs.HC	286.178	HMDB0029567	Hydroxy-alpha-sanshool	0.238904	-2.0655	0.0290239	0.110528
S-CAP.vs.HC	144.013	HMDB0029755	3-Thiocyanato-1-propene	0.332841	-1.58709	0.000532923	0.0137675
S-CAP.vs.HC	299.097	HMDB0029941	D-Apiose	0.337874	-1.56544	0.0140475	0.0704481
S-CAP.vs.HC	253.109	HMDB0030150	Jasmine ketolactone	0.535915	-0.899923	0.025831	0.103148
S-CAP.vs.HC	300.065	HMDB0030176	Norsanguinarine	0.341228	-1.55119	0.0219925	0.0932381
S-CAP.vs.HC	221.082	HMDB0030254	3-(3,4,5-Trimethoxyphenyl)propanoic acid	1.92679	0.946198	0.0315282	0.115765
S-CAP.vs.HC	422.183	HMDB0030329	Neopetasitenine	0.599194	-0.738905	4.24e-07	0.000357968
S-CAP.vs.HC	140.072	HMDB0030352	Arecaidine	6.33458	2.66325	0.00568379	0.0426284
S-CAP.vs.HC	417.265	HMDB0030365	Cavipetin D	4.82566	2.27073	0.00332441	0.0311853
S-CAP.vs.HC	619.276	HMDB0030459	Hordatine B	0.528251	-0.920705	0.000944774	0.0172692
S-CAP.vs.HC	723.343	HMDB0030460	Hordatine B glucoside	12.1412	3.60184	0.0327388	0.117881
S-CAP.vs.HC	390.984	HMDB0030552	Thelephoric acid	5.2509	2.39256	0.0290776	0.110528
S-CAP.vs.HC	209.117	HMDB0030681	5-Deoxydiplosporin	0.604277	-0.726719	0.0136982	0.0692462
S-CAP.vs.HC	337.143	HMDB0030798	Myricanone	0.284689	-1.81254	8.51e-05	0.00517454
S-CAP.vs.HC	273.075	HMDB0030822	(-)-Epiafzelechin	8.14281	3.02553	0.0301831	0.11306
S-CAP.vs.HC	523.161	HMDB0030882	(S)-Rutaretin	1.82876	0.870867	0.0428776	0.137909
S-CAP.vs.HC	243.197	HMDB0030928	Tridecanal	0.533886	-0.905398	6.58e-05	0.00458856
S-CAP.vs.HC	215.166	HMDB0031065	(±)-(E)-3-Methyl-4-decen-1-ol	0.508154	-0.976663	4.93e-05	0.00392947
S-CAP.vs.HC	200.13	HMDB0031179	2,2,6,6-Tetramethyl-4-piperidinone	0.661154	-0.596942	0.0368329	0.125337
S-CAP.vs.HC	127.077	HMDB0031476	2,3-Heptanedione	2.40638	1.26686	0.0326634	0.117775
S-CAP.vs.HC	326.098	HMDB0031796	Isofenphos	8.40865	3.07188	0.0448993	0.1429
S-CAP.vs.HC	285.167	HMDB0032297	Glyceryl 5-hydroxydecanoate	1.70944	0.773527	0.00449232	0.0372242
S-CAP.vs.HC	188.039	HMDB0032493	2-Propionyl-2-thiazoline	7.97298	2.99512	0.00519156	0.0408606
S-CAP.vs.HC	225.089	HMDB0032565	(4-Ethoxyphenyl)urea	3.90732	1.96618	0.00652471	0.046142
S-CAP.vs.HC	253.006	HMDB0032684	Lactyltrimethylammonium betaine	9.12732	3.19019	0.000836598	0.0162003
S-CAP.vs.HC	469.227	HMDB0032799	(R)-1-O-[b-D-Glucopyranosyl-(1->6)-b-D-glucopyranoside]-1,3-octanediol	1.69344	0.759954	0.019706	0.086278
S-CAP.vs.HC	280.097	HMDB0032804	N-trans-p-Coumaroyloctopamine	2.95711	1.56419	0.0259025	0.103148
S-CAP.vs.HC	681.348	HMDB0032821	Corchorusoside B	3.10071	1.6326	0.000941118	0.0172692
S-CAP.vs.HC	134.007	HMDB0032930	Benzothiazole	1.95651	0.968282	0.002975	0.0299741
S-CAP.vs.HC	180.103	HMDB0032934	3-Butylpyridine	0.460338	-1.11924	3.37e-05	0.00304459
S-CAP.vs.HC	283.104	HMDB0033065	(x)-1,2-Propanediol 1-O-b-D-glucopyranoside	1.69547	0.761683	0.0334883	0.118887
S-CAP.vs.HC	367.136	HMDB0033106	N6-Galacturonyl-L-lysine	0.501528	-0.995599	0.00945391	0.0567744
S-CAP.vs.HC	383.135	HMDB0033444	15-Acetyl-4-deoxynivalenol	5.81713	2.54031	0.00273275	0.0291059
S-CAP.vs.HC	361.107	HMDB0033801	Demethoxycurcumin	0.54949	-0.863836	0.0391774	0.130472
S-CAP.vs.HC	317.099	HMDB0033927	3-Hydroxymugineic acid	2.23337	1.15922	0.00641168	0.0457293
S-CAP.vs.HC	137.061	HMDB0034168	Toluene	0.3216	-1.63666	0.0338842	0.119107
S-CAP.vs.HC	218.046	HMDB0034251	N-Benzoylaspartic acid	4.7062	2.23456	0.0187261	0.0832962
S-CAP.vs.HC	584.262	HMDB0034441	Americine	0.637462	-0.649589	0.000821905	0.0162003
S-CAP.vs.HC	359.136	HMDB0034626	1-(3,4-Dimethoxyphenyl)-1,2-ethanediol 1-O-b-D-glucoside	11.7819	3.5585	0.00914063	0.0559989
S-CAP.vs.HC	605.334	HMDB0034706	Cucurbitacin C	1.94764	0.96173	0.00440178	0.0366784
S-CAP.vs.HC	331.177	HMDB0034772	(1R,3S,4S)-1,8-Epoxy-p-menthan-3-ol glucoside	0.265072	-1.91554	0.00141066	0.020879
S-CAP.vs.HC	237.15	HMDB0034959	Edulan I	0.632534	-0.660784	0.0130838	0.0673889
S-CAP.vs.HC	438.139	HMDB0035030	Amygdalin	7.24446	2.85688	0.00417249	0.0356959
S-CAP.vs.HC	247.083	HMDB0035175	2-Amino-1,6-dimethylfuro[3,2-e]imidazo[4,5-b]pyridine	4.43844	2.15005	0.00561594	0.0424048
S-CAP.vs.HC	611.286	HMDB0035528	Capsicum annuum Fluorescent chlorophyll catabolite	4.78033	2.25711	0.00548361	0.0420704
S-CAP.vs.HC	679.264	HMDB0035597	Ansamitocin P3	0.609804	-0.713581	6.41e-05	0.00458856
S-CAP.vs.HC	171.139	HMDB0035723	(1R,2S,3S,4R)-p-Menthane-2,3-diol	0.66277	-0.59342	0.0464579	0.145856
S-CAP.vs.HC	513.177	HMDB0035732	Dukunolide D	36.2899	5.1815	0.0353351	0.121721
S-CAP.vs.HC	419.208	HMDB0035779	Armillane	38.2887	5.25885	0.0299534	0.112616
S-CAP.vs.HC	385.151	HMDB0036157	15-Deacetylneosolaniol	8.78004	3.13423	0.00054329	0.0137675
S-CAP.vs.HC	239.166	HMDB0036184	7,8-Dehydro-3,4-dihydro-beta-ionol	0.547835	-0.868186	0.000142221	0.00695531
S-CAP.vs.HC	597.366	HMDB0036298	Cyclopassifloic acid E	3.09464	1.62977	0.00627098	0.0451106
S-CAP.vs.HC	325.203	HMDB0036422	Fauronyl acetate	2.2311	1.15775	0.011108	0.061213
S-CAP.vs.HC	283.131	HMDB0036456	10-Hydroxy-3-methoxy-1,3,5,7-cadinatetraen-9-one	0.657974	-0.603898	0.0142437	0.0711319
S-CAP.vs.HC	481.209	HMDB0036601	3'-Hydroxy-T2 Toxin	1.51813	0.602293	0.0176808	0.0804658
S-CAP.vs.HC	179.108	HMDB0036817	Norecasantalic acid	5.65455	2.49941	0.0414622	0.135045
S-CAP.vs.HC	239.166	HMDB0036823	Theaspirane	0.426762	-1.2285	0.0109685	0.0606438
S-CAP.vs.HC	453.214	HMDB0036836	Cascarillin	0.624428	-0.679392	0.00240746	0.0279772
S-CAP.vs.HC	273.257	HMDB0036853	gamma-Camphorene	0.51278	-0.963589	0.0308604	0.114317
S-CAP.vs.HC	553.23	HMDB0037002	Mozambioside	4.33475	2.11595	0.000324264	0.0111821
S-CAP.vs.HC	413.141	HMDB0037260	Todatriol glucoside	2.19659	1.13527	0.0351483	0.121363
S-CAP.vs.HC	211.134	HMDB0037326	Traumatin	0.497446	-1.00739	8.05e-08	0.000134629
S-CAP.vs.HC	523.288	HMDB0037381	Physangulide	0.532771	-0.908413	0.000199836	0.00835563
S-CAP.vs.HC	338.232	HMDB0037592	Oryzalide B	1.95591	0.967841	0.0213584	0.0908953
S-CAP.vs.HC	476.301	HMDB0037611	Lucidenic acid A	3.31496	1.72899	0.00462691	0.0382149
S-CAP.vs.HC	675.352	HMDB0037904	Madlongiside C	6.851	2.77631	0.0409189	0.134289
S-CAP.vs.HC	513.179	HMDB0038158	Jangomolide	5.15227	2.36521	0.0108201	0.0601217
S-CAP.vs.HC	223.098	HMDB0038179	3-(2-Hydroxy-4-methylphenyl)-2-butanone	4.31751	2.1102	0.0410174	0.134289
S-CAP.vs.HC	446.161	HMDB0038482	Neolinustatin	0.268345	-1.89784	0.0354971	0.121907
S-CAP.vs.HC	441.177	HMDB0038717	(10S,11R)-Pterosin C 4-glucoside	2.32329	1.21617	0.0037133	0.0331226
S-CAP.vs.HC	451.072	HMDB0038789	Torvanol A	0.209703	-2.25358	0.0416674	0.13545
S-CAP.vs.HC	471.095	HMDB0038846	(-)-Epiafzelechin 3-gallate	3.32953	1.73532	0.0283396	0.109086
S-CAP.vs.HC	272.071	HMDB0038956	Avenalumin III	2.05173	1.03684	0.00931053	0.056601
S-CAP.vs.HC	637.397	HMDB0039054	Tuberoside	2.60355	1.38048	0.0153158	0.0744308
S-CAP.vs.HC	453.177	HMDB0039084	3-O-Methylniveusin A	2.87697	1.52455	0.0178301	0.0809249
S-CAP.vs.HC	455.209	HMDB0039920	1-Hydroxy-3,6,7-trimethoxy-2-(3-methyl-2-butenyl)-8-(2-hydroxy-3-methyl-3-butenyl)-xanthone	3.40594	1.76805	0.00936816	0.056601
S-CAP.vs.HC	180.102	HMDB0040021	2,3-Dihydro-5-(3-hydroxypropanoyl)-1H-pyrrolizine	1.8853	0.914798	0.048001	0.149084
S-CAP.vs.HC	397.151	HMDB0040121	Methyl 3,4-dihydroxy-5-prenylbenzoate 3-glucoside	6.86965	2.78024	0.0293074	0.110897
S-CAP.vs.HC	461.144	HMDB0040545	4'-Methylliquiritigenin 7-rhamnoside	2.40826	1.26799	0.0129556	0.0671488
S-CAP.vs.HC	117.035	HMDB0040549	xi-2,3-Octadiene-5,7-diyn-1-ol	6.93507	2.79391	0.00100068	0.0178152
S-CAP.vs.HC	409.056	HMDB0040609	Theaflavic acid	5.57307	2.47847	0.00843775	0.053354
S-CAP.vs.HC	399.13	HMDB0040797	Methyl helianthenoate F glucoside	10.0871	3.33443	0.00632234	0.0453825
S-CAP.vs.HC	399.13	HMDB0040898	Methyl (R)-8-Hydroxy-9-decene-4,6-diynoate glucoside	2.00988	1.00711	0.0251884	0.10188
S-CAP.vs.HC	449.292	HMDB0040993	(ent-2b,4S,9a)-2,4,9-Trihydroxy-10(14)-oplopen-3-one 2-(2-methylbutanoate) 9-(3-methyl-2E-pentenoate)	2.3352	1.22355	0.000682746	0.0153274
S-CAP.vs.HC	447.207	HMDB0041008	1-Methyl-6-phenyl-1H-imidazo[4,5-b]pyridin-2-amine	5.47112	2.45184	0.0153312	0.0744308
S-CAP.vs.HC	439.148	HMDB0041222	a-L-Fucopyranosyl-(1->2)-b-D-galactopyranosyl-(1->2)-D-xylose	8.0686	3.01232	0.0011709	0.01919
S-CAP.vs.HC	239.129	HMDB0041610	(2,2-Diethoxyethyl)benzene	0.52884	-0.919098	0.000442684	0.0131042
S-CAP.vs.HC	387.182	HMDB0041666	3-Hydroxyphenyl-valeric acid	16.4282	4.0381	0.0329456	0.118167
S-CAP.vs.HC	449.11	HMDB0041711	cis-Resveratrol 3-O-glucuronide	0.201094	-2.31406	0.0251271	0.101756
S-CAP.vs.HC	353.034	HMDB0041784	trans-Resveratrol 4'-sulfate	0.404284	-1.30656	0.019099	0.0842824
S-CAP.vs.HC	653.115	HMDB0041851	Cefpimizole	0.623641	-0.681213	0.0264197	0.104337
S-CAP.vs.HC	444.135	HMDB0041970	Oxmetidine	2.39407	1.25947	0.0304906	0.113703
S-CAP.vs.HC	269.114	HMDB0059747	4-Hydroxy-3-methoxy-cinnamoylglycine	8.51363	3.08977	0.0337319	0.119023
S-CAP.vs.HC	183.103	HMDB0059754	3-Methylazelaic acid	0.653003	-0.614839	0.0467697	0.146161
S-CAP.vs.HC	186.056	HMDB0059765	3-Indolehydracrylic acid	0.565528	-0.822329	0.0159554	0.0758106
S-CAP.vs.HC	197.068	HMDB0059771	6-amino-5[N-methylformylamino]-1-methyluracil	0.262291	-1.93076	0.0404019	0.133279
S-CAP.vs.HC	597.271	HMDB0059948	Chlorin E6	3.87843	1.95547	0.0165074	0.0773352
S-CAP.vs.HC	243.034	HMDB0059983	4-phenylbutanic acid-O-sulphate	0.37886	-1.40027	0.00280466	0.0291642
S-CAP.vs.HC	335.025	HMDB0059996	Dihydronaringenin-O-sulphate	0.345922	-1.53148	0.0114056	0.0626034
S-CAP.vs.HC	218.997	HMDB0060015	Phenol sulphate	0.207302	-2.27019	0.0319076	0.11641
S-CAP.vs.HC	403.068	HMDB0060022	Urolithin A-8-O-glucuronide	0.276477	-1.85477	0.0306669	0.114105
S-CAP.vs.HC	352.225	HMDB0060061	Sphingosine 1-phosphate (d16:1-P)	0.646145	-0.630069	0.000124254	0.00659728
S-CAP.vs.HC	378.102	HMDB0060071	Hyaluronan biosynthesis, precursor 1	0.247631	-2.01374	0.011612	0.0631579
S-CAP.vs.HC	489.272	HMDB0060121	9-Hydroxy-10-O-D-glucuronoside-12Z-octadecenoate	8.73207	3.12632	0.0408474	0.134219
S-CAP.vs.HC	162.056	HMDB0060280	4,6,7-Trihydroxy-1,2,3,4-tetrahydroisoquinoline	2.96824	1.56961	0.00226971	0.0272122
S-CAP.vs.HC	291.063	HMDB0060406	5'-Deoxy-5-fluorouridine	4.29672	2.10323	0.0010374	0.0181681
S-CAP.vs.HC	438.094	HMDB0060450	Cephalosporin C	14.147	3.82243	0.0242865	0.0997114
S-CAP.vs.HC	180.008	HMDB0060483	Iminoerythrose 4-phosphate	7.68281	2.94163	0.000863113	0.0164978
S-CAP.vs.HC	532.236	HMDB0060622	Endoxifen O-glucuronide	2.07788	1.05512	0.00576673	0.0429981
S-CAP.vs.HC	254.982	HMDB0060649	Ascorbic acid 2-sulfate	1.59465	0.673235	0.0230732	0.0963545
S-CAP.vs.HC	210.076	HMDB0060747	3-O-Methyl-a-methyldopa	1.77508	0.827882	0.0385883	0.129466
S-CAP.vs.HC	695.364	HMDB0060818	Digoxigenin bisdigitoxoside	2.86339	1.51772	0.00697808	0.0476361
S-CAP.vs.HC	375.119	HMDB0060833	N-Acetylserotonin glucuronide	1.76555	0.820121	0.00802754	0.0517382
S-CAP.vs.HC	353.161	HMDB0060933	Propofol glucuronide	10.1167	3.33867	0.00594642	0.0436202
S-CAP.vs.HC	247.144	HMDB0061115	Lenticin	0.658332	-0.603113	0.0482571	0.14924
S-CAP.vs.HC	182.048	HMDB0062174	Methionine sulfone	6.36006	2.66904	0.00795185	0.0514486
S-CAP.vs.HC	231.12	HMDB0062236	5S,6S-epoxy-15R-hydroxy-ETE	1.80548	0.852386	0.00138894	0.0208245
S-CAP.vs.HC	377.211	HMDB0062324	1-pentadecanoyl-glycero-3-phosphate	0.597739	-0.742412	0.0338607	0.119107
S-CAP.vs.HC	450.358	HMDB0062399	4-cholesten-7α,12α,24-triol-3-one	0.620749	-0.687918	0.00274962	0.0291059
S-CAP.vs.HC	373.198	HMDB0062616	(5S)-hydroperoxy-18-hydroxy-EPE	1.59241	0.671215	0.00322704	0.0307534
S-CAP.vs.HC	514.283	HMDB0062801	Sulfoglycolithocholate(2-)	7.54852	2.91619	0.0459172	0.144869
S-CAP.vs.HC	225.148	HMDB0112084	3-Methyl-5-pentyl-2-furanpropanoic acid	0.518516	-0.947538	0.00133778	0.020527
S-CAP.vs.HC	309.242	HMDB0112100	5-Butyl-3,4-dimethyl-2-furannonanoic acid	6.92574	2.79197	0.0260187	0.103487
S-CAP.vs.HC	260.024	HMDB0155722	O-Sulfotyrosine	1.95334	0.965944	0.010754	0.0601217
S-CAP.vs.HC	370.079	HMDB0240252	Salicyluric beta-D-glucuronide	29.9782	4.90584	0.0171463	0.0789215
S-CAP.vs.HC	188.987	HMDB0240263	Hydroquinone sulfate	0.269005	-1.8943	0.0100914	0.058502
S-CAP.vs.HC	363.21	HMDB0240273	Pyrvinium	0.431244	-1.21342	0.00199539	0.0253948
S-CAP.vs.HC	367.15	HMDB0240296	Tryptophan 2-C-mannoside	2.05304	1.03776	0.0105732	0.0596414
S-CAP.vs.HC	597.366	HMDB0240375	Nonadecylresorcinol glucuronide	8.50657	3.08858	0.013095	0.0673889
S-CAP.vs.HC	230.013	HMDB0240381	HPAA sulfate	4.97599	2.31498	0.0479609	0.149084
S-CAP.vs.HC	177.023	HMDB0240388	2,3-Dihydroxy-5-methylthio-4-pentenoic acid	2.0287	1.02056	0.0185462	0.0828265
S-CAP.vs.HC	583.258	HMDB0240584	(4E,15E)-Bilirubin	0.642284	-0.638716	0.00111597	0.0185545
S-CAP.vs.HC	346.241	HMDB0240594	N-Palmitoyltaurine	0.590278	-0.760534	0.00240593	0.0279772
S-CAP.vs.HC	140.996	HMDB0240714	Methylphosphonic acid	1.6459	0.718873	0.000134119	0.00675101
S-CAP.vs.HC	258.044	HMDB0240719	Metanephrine sulfate	5.60299	2.4862	0.0033283	0.0311853
S-CAP.vs.HC	318.191	HMDB0240724	Suberoyl-L-carnitine	3.20006	1.6781	0.0134902	0.0684745
S-CAP.vs.HC	346.222	HMDB0240726	Sebacoyl-L-carnitine	4.37213	2.12834	0.0145196	0.0715288
S-CAP.vs.HC	526.249	HMDB0240728	Glycocholic acid 3-sulfate	3.10069	1.63259	0.000773008	0.0157278
S-CAP.vs.HC	698.318	HMDB0240734	Taurodeoxycholic acid 3-glucuronide	6.37532	2.6725	0.00687512	0.047417
S-CAP.vs.HC	452.373	HMDB0240747	(11Z,14Z)-Eicosadienoylcarnitine	0.666205	-0.585961	0.00492669	0.0395198
S-CAP.vs.HC	484.435	HMDB0240930	19-Methylhenicosanoylcarnitine	0.494511	-1.01592	0.00490699	0.0394564
S-CAP.vs.HC	512.467	HMDB0240980	10-Methyltricosanoylcarnitine	0.59262	-0.75482	0.00328608	0.0309632
S-CAP.vs.HC	540.498	HMDB0241014	11-Methylpentacosanoylcarnitine	0.643379	-0.63626	0.0036083	0.0327983
S-CAP.vs.HC	344.207	HMDB0241082	Dec-4-enedioylcarnitine	3.18429	1.67097	0.0244119	0.100071
S-CAP.vs.HC	456.332	HMDB0241538	(11E)-Octadec-11-enedioylcarnitine	2.14953	1.10402	0.0290682	0.110528
S-CAP.vs.HC	422.326	HMDB0241544	(11E,13Z)-10-Hydroxyoctadeca-11,13-dienoylcarnitine	0.6654	-0.587706	0.00366274	0.0329929
S-CAP.vs.HC	332.207	HMDB0241783	Nonanedioylcarnitine	2.66386	1.41352	0.0311123	0.114615
S-CAP.vs.HC	476.373	HMDB0241910	11-(3,4-Dimethyl-5-pentylfuran-2-yl)undecanoylcarnitine	0.665978	-0.586454	0.00729547	0.0492256
S-CAP.vs.HC	450.3	HMDB0241982	N-Linoleoyl Phenylalanine	2.21907	1.14996	0.000487772	0.0135273
S-CAP.vs.HC	220.942	HMDB0242164	3,5-Dichloro-2,6-dihydroxybenzoic acid	0.661743	-0.595658	0.000346209	0.011466
S-CAP.vs.HC	210.039	HMDB0242170	D-Xylonate	5.13541	2.36048	0.0385448	0.129466
S-CAP.vs.HC	243.135	HMDB0242182	Hexanoylglutamine	2.75507	1.46209	0.00388842	0.0339602
S-CAP.vs.HC	653.392	HMDB0242297	(17E,19E,21E,23E,25E)-4,6,8,10,12,14,16,27-Octahydroxy-3-(1-hydroxyhexyl)-17,28-dimethyl-1-oxacyclooctacosa-17,19,21,23,25-pentaen-2-one	4.703	2.23358	0.00119293	0.019277
S-CAP.vs.HC	101.025	HMDB0242471	(2-Hydroxyethoxy)acetic acid	1.67633	0.745306	0.000164702	0.00745097
S-CAP.vs.HC	315.097	HMDB0242490	(2,5-Dihydroxypyrrol-1-yl) 4-[(2,5-dioxopyrrol-1-yl)methyl]cyclohexane-1-carboxylate	1.84158	0.880943	1.44e-05	0.00210988
S-CAP.vs.HC	477.043	HMDB0243485	7-Amino-4-hydroxy-2-naphthalenesulfonic acid	5.51182	2.46253	0.00767624	0.0505453
S-CAP.vs.HC	469.163	HMDB0243529	D-Cloprostenol	0.495415	-1.01329	0.000224207	0.00908613
S-CAP.vs.HC	526.353	HMDB0243890	1-O-Hexadecyl-sn-glycero-3-phosphocholine	0.659088	-0.601458	2.76e-05	0.00287521
S-CAP.vs.HC	301.162	HMDB0243923	1-Methyl-2-hydroadenosine	1.54202	0.624824	0.0134456	0.0683519
S-CAP.vs.HC	213.016	HMDB0244084	1,2-Dinitrobenzene	1.98049	0.985859	0.000558089	0.013903
S-CAP.vs.HC	347.065	HMDB0244158	1,3-Bis(4-nitrophenyl)urea	0.620404	-0.688721	0.0280546	0.108614
S-CAP.vs.HC	339.233	HMDB0244434	2,2'-Methylenebis(4-methyl-6-tert-butylphenol)	4.19864	2.06992	0.00769359	0.05056
S-CAP.vs.HC	550.16	HMDB0244682	5-Carboxytetramethylrhodamine succinimidyl ester	7.50818	2.90846	0.00559165	0.0423333
S-CAP.vs.HC	287.146	HMDB0244804	1,4,7,10,13,16-Hexaoxacyclooctadecane	1.55657	0.638366	0.0145044	0.0715288
S-CAP.vs.HC	418.975	HMDB0244895	1H-Perfluorooctane	0.387101	-1.36922	0.0263958	0.104337
S-CAP.vs.HC	236.018	HMDB0244959	2-(Trifluoromethyl)isonicotinic acid	3.8915	1.96033	0.00203711	0.0257137
S-CAP.vs.HC	300.016	HMDB0244960	ONO-2235; ONO 2235; ONO2235; Sorbistat	6.2467	2.64309	0.00418836	0.0356959
S-CAP.vs.HC	348.287	HMDB0245016	2-Aminoethyl oleate	1.57309	0.653602	2.57e-05	0.00277173
S-CAP.vs.HC	193.062	HMDB0245019	2-Aminohippuric acid	2.34291	1.2283	0.0104584	0.0596209
S-CAP.vs.HC	183.139	HMDB0245119	2-Ethylhexyl acrylate	1.93005	0.94864	0.0101832	0.0588306
S-CAP.vs.HC	266.995	HMDB0245319	2-Thenoyltrifluoroacetone	0.598479	-0.740628	0.00609276	0.0443049
S-CAP.vs.HC	255.002	HMDB0245323	2-Thiouracil	9.24402	3.20852	0.000750658	0.015596
S-CAP.vs.HC	365.232	HMDB0245599	Reichstein's substance E	3.42743	1.77713	0.00364326	0.032937
S-CAP.vs.HC	392.061	HMDB0245974	3-Phosphoadenosine	22.2281	4.47431	0.0158142	0.0754567
S-CAP.vs.HC	482.914	HMDB0246129	Perfluorooctanesulfonyl fluoride	0.561738	-0.83203	5.36e-06	0.00126222
S-CAP.vs.HC	389.27	HMDB0246261	3beta,7alpha-Dihydroxychol-5-en-24-oic Acid	0.338346	-1.56343	0.00349146	0.032085
S-CAP.vs.HC	202.034	HMDB0246285	4-(2-Aminoethyl)benzenesulfonyl fluoride	1.60595	0.683429	0.00806665	0.0517907
S-CAP.vs.HC	134.061	HMDB0246408	4-Deoxypyridoxine	0.343995	-1.53954	0.00398362	0.034561
S-CAP.vs.HC	188.128	HMDB0246575	Pivagabine	2.00796	1.00573	0.0150691	0.0734785
S-CAP.vs.HC	307.113	HMDB0246676	Propylenediamine tetra-acetic acid	0.580832	-0.783808	0.000135222	0.00675101
S-CAP.vs.HC	331.039	HMDB0246680	Methyl 2-(1H-indole-3-carbonyl)thiazole-4-carboxylate	6.88633	2.78374	0.00583891	0.0434026
S-CAP.vs.HC	373.274	HMDB0246682	3alpha-Hydroxy-7-oxo-5beta-cholanic acid	0.529332	-0.917754	0.0332985	0.118746
S-CAP.vs.HC	247.096	HMDB0246876	5'-Amino-5'-deoxyadenosine	1.83995	0.879664	0.0338972	0.119107
S-CAP.vs.HC	275.091	HMDB0246883	5'-N-Methylcarboxamidoadenosine	5.44	2.44361	0.0166341	0.0777109
S-CAP.vs.HC	607.35	HMDB0246992	Cucurbitacin IIa	2.04288	1.03061	0.0210787	0.0900487
S-CAP.vs.HC	220.062	HMDB0247449	8-Methoxyquinolin-2(1H)-one	4.21091	2.07413	0.033587	0.118887
S-CAP.vs.HC	516.099	HMDB0247486	Mdz-glucuronide	9.15551	3.19464	0.0267332	0.104833
S-CAP.vs.HC	345.144	HMDB0247525	10-(Phosphonooxy)decyl methacrylate	0.656842	-0.606382	0.00156986	0.0221778
S-CAP.vs.HC	299.104	HMDB0247600	9-Hydroxymethyl-10-carbamoylacridan	0.663404	-0.592041	0.00260497	0.0291059
S-CAP.vs.HC	159.149	HMDB0248168	Allylisopropylacetamide	2.10052	1.07075	0.00393167	0.0342485
S-CAP.vs.HC	188.036	HMDB0248196	alpha-Cyano-4-hydroxycinnamate	2.64138	1.40129	0.00449584	0.0372242
S-CAP.vs.HC	458.072	HMDB0248608	ARN-509	6.04823	2.59651	0.00140016	0.0208245
S-CAP.vs.HC	261.088	HMDB0249031	1,2,3-Benzotriazine	10.8855	3.44434	0.00267833	0.0291059
S-CAP.vs.HC	121.072	HMDB0249282	Biuret	1.64241	0.715815	0.0330673	0.118173
S-CAP.vs.HC	456.179	HMDB0249319	Temsavir	2.06261	1.04447	0.0194382	0.0854414
S-CAP.vs.HC	495.205	HMDB0249749	Cediranib	4.79322	2.26099	0.021783	0.0924671
S-CAP.vs.HC	518.06	HMDB0249766	Cefminox	0.237693	-2.07283	0.00150043	0.0216333
S-CAP.vs.HC	631.242	HMDB0249922	Darexaban glucuronide	0.613215	-0.705536	0.000204921	0.00846248
S-CAP.vs.HC	399.16	HMDB0250011	(4R,6S)-6-[(E)-2-[2-(4-Fluoro-3-methylphenyl)-4,6-dimethylphenyl]ethenyl]-4-hydroxyoxan-2-one	194.3	7.60214	0.0443591	0.141544
S-CAP.vs.HC	439.222	HMDB0250201	Chromafenozide	0.458804	-1.12405	2.08e-05	0.00248121
S-CAP.vs.HC	164.072	HMDB0250790	D-Phenyl alanine	1.72514	0.786714	0.0233103	0.0969811
S-CAP.vs.HC	439.071	HMDB0251262	Diflufenican	0.329093	-1.60343	0.00170236	0.0232208
S-CAP.vs.HC	456.994	HMDB0251379	Dimethoate	1.59484	0.67341	0.00486302	0.0393245
S-CAP.vs.HC	263.078	HMDB0251386	Dimethyl malonate	5.62956	2.49302	0.0148444	0.0727004
S-CAP.vs.HC	253.031	HMDB0251505	Djenkolic acid	1.5909	0.669843	0.00782652	0.050974
S-CAP.vs.HC	267.109	HMDB0251602	Doxofylline	113.296	6.82395	0.0392222	0.130472
S-CAP.vs.HC	402.182	HMDB0251648	3-Quinolinecarboxylic acid, 7-((3R)-3-(1-aminocyclopropyl)-1-pyrrolidinyl)-1-((1R,2S)-2-fluorocyclopropyl)-1,4-dihydro-8-methoxy-4-oxo-	6.35603	2.66813	0.0457222	0.144556
S-CAP.vs.HC	227.175	HMDB0251888	epsilon-(Hexanoyl)lysine	3.7378	1.90219	0.028946	0.110528
S-CAP.vs.HC	225.098	HMDB0252111	Etofylline	9.02502	3.17393	0.00798326	0.0515521
S-CAP.vs.HC	611.345	HMDB0252192	Fenazaquin	2.47837	1.30939	0.0161984	0.0764228
S-CAP.vs.HC	633.255	HMDB0252437	Foretinib	0.662159	-0.59475	0.00347264	0.032
S-CAP.vs.HC	497.184	HMDB0252477	7-[3-(4-Acetyl-3-hydroxy-2-propylphenoxy)-2-hydroxypropoxy]-4-oxo-8-propylchromene-2-carboxylic acid	14.1057	3.8182	0.0157235	0.0752668
S-CAP.vs.HC	229.026	HMDB0252550	Furylfuramide	4.89128	2.29021	0.00142435	0.0208968
S-CAP.vs.HC	568.225	HMDB0252678	Genipin 1-gentiobioside	5.05354	2.33729	0.0157653	0.0753356
S-CAP.vs.HC	399.079	HMDB0252783	Glucose lactate pyruvate	1.96839	0.977018	0.0392693	0.130472
S-CAP.vs.HC	307.119	HMDB0253304	Hymenin	5.70772	2.51291	0.0133283	0.0681191
S-CAP.vs.HC	551.232	HMDB0253337	Ibutamoren	9.36195	3.22681	0.0149482	0.0729953
S-CAP.vs.HC	416.162	HMDB0253377	Idelalisib	3.54454	1.8256	0.0155187	0.0749059
S-CAP.vs.HC	299.138	HMDB0253478	indoprofen	0.560177	-0.836047	0.00108983	0.0185015
S-CAP.vs.HC	178.051	HMDB0253647	Isoindolin-1-one	0.35109	-1.51009	0.00363706	0.032937
S-CAP.vs.HC	243.088	HMDB0254199	Lumichrome	0.56343	-0.827693	0.00108435	0.0185015
S-CAP.vs.HC	137.071	HMDB0254632	Methylene bisacrylamide	1.9579	0.969309	0.0114165	0.0626034
S-CAP.vs.HC	329.056	HMDB0254847	Monoacetyldapsone hydroxylamine	6.65381	2.73418	0.00273959	0.0291059
S-CAP.vs.HC	308.164	HMDB0255123	N-Desmethylcarboxy Terbinafine	1.59872	0.676918	0.0187119	0.0832962
S-CAP.vs.HC	307.159	HMDB0255216	n-octyl-beta-D-thioglucopyranoside	0.206067	-2.27881	0.000120356	0.00656813
S-CAP.vs.HC	615.247	HMDB0255430	Naldemedine	0.58985	-0.761581	0.000116592	0.00656813
S-CAP.vs.HC	525.272	HMDB0255516	Neoandrographolide	3.64177	1.86464	0.0179911	0.0813246
S-CAP.vs.HC	357.108	HMDB0255634	Nitrendipine M (dehydro)	0.376159	-1.41058	0.00440799	0.0366784
S-CAP.vs.HC	190.035	HMDB0255635	Nitrilotriacetic acid	2.79696	1.48386	0.00747751	0.0498252
S-CAP.vs.HC	412.305	HMDB0255727	Norcholic acid	3.23836	1.69526	0.00464948	0.0383067
S-CAP.vs.HC	745.367	HMDB0255772	(2s,5s)-2-Methyl-5-(4-(5-methyl-2-(p-tolyl)oxazol-4-yl)butyl)-1,3-dioxane-2-carboxylic acid	9.2351	3.20713	0.0123696	0.0646725
S-CAP.vs.HC	347.159	HMDB0255924	p-Hydroxyubenimex	0.533618	-0.906121	0.00124769	0.0196864
S-CAP.vs.HC	249.038	HMDB0256226	Penicillamine cysteine disulfide	1.80829	0.85463	0.00179907	0.0239757
S-CAP.vs.HC	370.027	HMDB0256364	2-(6-(5-Chloro-2-methoxyphenyl)-4-oxo-2-thioxo-3,4-dihydropyrimidin-1(2H)-yl)acetamide	11.0077	3.46045	0.0171195	0.0789215
S-CAP.vs.HC	400.097	HMDB0256366	Cligosiban	21.1239	4.4008	0.0105417	0.0596209
S-CAP.vs.HC	165.063	HMDB0256585	Piracetam	5.83808	2.54549	0.0073075	0.0492256
S-CAP.vs.HC	295.107	HMDB0256608	Piromelatine	0.583014	-0.778397	0.0020052	0.0254068
S-CAP.vs.HC	227.039	HMDB0256670	Polyanethole-sulfate	0.505628	-0.983852	0.0345367	0.120213
S-CAP.vs.HC	446.08	HMDB0256774	Prinomastat	4.90458	2.29413	0.0319126	0.11641
S-CAP.vs.HC	305.099	HMDB0256798	Proline glutamate	0.494082	-1.01718	0.000186138	0.00805702
S-CAP.vs.HC	357.094	HMDB0256914	Pteroic acid	0.655207	-0.609977	0.0120872	0.0644843
S-CAP.vs.HC	611.381	HMDB0257317	ROXATIDINE	4.04398	2.01577	0.00161078	0.0223572
S-CAP.vs.HC	599.286	HMDB0257363	Rupintrivir	3.61213	1.85285	0.0343174	0.119719
S-CAP.vs.HC	314.027	HMDB0257559	Rimeporide	0.518163	-0.948523	0.00250205	0.0286622
S-CAP.vs.HC	324.219	HMDB0257646	18-Nitrooctadeca-9,12-dienoic acid	0.179713	-2.47624	0.0032497	0.0307939
S-CAP.vs.HC	375.131	HMDB0258085	3-(3-Oxobutanoyloxy)butanoic acid	3.57409	1.83758	0.0282603	0.109086
S-CAP.vs.HC	186.087	HMDB0258202	Secnidazole	3.92308	1.97199	0.0223699	0.0943599
S-CAP.vs.HC	427.217	HMDB0258253	serofendic acid	4.48505	2.16513	0.0104908	0.0596209
S-CAP.vs.HC	653.224	HMDB0258292	silvestrol	0.591539	-0.757455	0.000184973	0.00805702
S-CAP.vs.HC	567.319	HMDB0258463	2-Hydroxy-4-[(1R)-1-hydroxy-8-methyl-6-oxononyl]-3-methyl-2H-furan-5-one	2.73287	1.45042	0.0309998	0.114453
S-CAP.vs.HC	317.151	HMDB0258470	2-Propenamide, 2-cyano-3-(4-hydroxy-3,5-bis(1-methylethyl)phenyl)-	8.65064	3.11281	0.0119179	0.0636826
S-CAP.vs.HC	232.029	HMDB0258566	Sulbactam	7.43674	2.89467	0.00639955	0.0457293
S-CAP.vs.HC	357.12	HMDB0258643	Sweroside	15.6252	3.9658	0.0180387	0.0813423
S-CAP.vs.HC	480.126	HMDB0258686	Talampicillin	14.6044	3.86833	0.00221611	0.0267864
S-CAP.vs.HC	479.225	HMDB0258718	N-[(2S)-1-[[(2S)-1-Amino-1-oxopropan-2-yl]amino]-3-naphthalen-2-yl-1-oxopropan-2-yl]-N'-hydroxy-2-(2-methylpropyl)butanediamide	2.91395	1.54298	0.0151333	0.073684
S-CAP.vs.HC	493.189	HMDB0258726	Tarazepide	2.12644	1.08844	0.00272348	0.0291059
S-CAP.vs.HC	508.238	HMDB0258743	Taurodehydrocholic acid	2.10279	1.0723	0.00525976	0.0409704
S-CAP.vs.HC	297.057	HMDB0259046	threo-hydroxyaspartic acid	2.03508	1.02508	0.021031	0.0899598
S-CAP.vs.HC	313.102	HMDB0259105	Tipepidine	0.625049	-0.677959	0.00603575	0.0441785
S-CAP.vs.HC	183.078	HMDB0259191	TRIETHYL PHOSPHATE	0.625189	-0.677635	0.0335311	0.118887
S-CAP.vs.HC	563.27	HMDB0259215	triglyceride palmitate	5.87732	2.55516	0.0114885	0.0627928
S-CAP.vs.HC	361.176	HMDB0259241	TRIMETHYLCOLCHICINIC ACID	2.58444	1.36985	0.0401479	0.132571
S-CAP.vs.HC	219.078	HMDB0259337	Tyr-Gly	2.21349	1.14632	0.0101586	0.0587898
S-CAP.vs.HC	313.155	HMDB0259973	Z-PP-CHO	3.30368	1.72407	0.0175126	0.0801364
S-CAP.vs.HC	613.302	HMDB0260209	(E)-4-[[(1R)-2-[[(2R)-2-(2-Adamantyloxycarbonylamino)-3-(1H-indol-3-yl)-2-methylpropanoyl]amino]-1-phenylethyl]amino]-4-oxobut-2-enoic acid	2.72236	1.44486	0.0226579	0.0952267
S-CAP.vs.HC	589.229	HMDB0260246	1,1'-(Propane-1,3-diylbis(oxy))bis(7-methoxy-2-methylene-1,2,3,11a-tetrahydro-5H-benzo[e]pyrrolo[1,2-a][1,4]diazepine-5,11(10H)-dione)	0.406029	-1.30035	0.00314184	0.0305935
S-CAP.vs.HC	618.234	HMDB0260307	6-(Diethylamino)-N-[2-[(1R)-3-methyl-7-oxo-5,10-diazatetracyclo[7.4.0.01,12.02,6]trideca-2(6),3,8-triene-10-carbonyl]-1H-indol-5-yl]-1-benzofuran-2-carboxamide	4.16025	2.05667	0.0172809	0.079402
S-CAP.vs.HC	115.009	HMDB0260382	N-Carbamimidoyliminomethanethioamide	7.01886	2.81124	0.000578233	0.0140159
S-CAP.vs.HC	434.167	HMDB0260415	N-[3,3-Dimethyl-1-(methylamino)-1-oxobutan-2-yl]-N'-hydroxy-3-(hydroxymethyl)-2-(4-methoxyphenyl)butanediamide	7.29752	2.86741	0.00523847	0.0409704
S-CAP.vs.HC	445.245	HMDB0260485	MG(5-iso PGF2VI/0:0/0:0)	5.35382	2.42057	0.0162411	0.0765162
S-CAP.vs.HC	428.301	HMDB0260500	MG(20:4(8Z,11Z,14Z,17Z)-2OH(5S,6R)/0:0/0:0)	2.86226	1.51715	0.0184055	0.0824183
S-CAP.vs.HC	473.277	HMDB0260510	MG(PGD1/0:0/0:0)	1.96314	0.973161	0.0156753	0.0752668
S-CAP.vs.HC	475.292	HMDB0260563	MG(0:0/PGF1alpha/0:0)	4.96163	2.31081	0.00127838	0.019981
S-CAP.vs.HC	591.464	HMDB0295370	DG(18:3(10,12,15)-OH(9)/0:0/15:0)	0.548782	-0.865695	0.00468995	0.0385452
S-CAP.vs.HC	495.261	HMDB0296920	DG(PGJ2/2:0/0:0)	0.558637	-0.840017	0.00935607	0.056601
S-CAP.vs.HC	536.27	HMDB0296923	DG(2:0/LTE4/0:0)	2.76414	1.46683	0.0129881	0.0671488
S-CAP.vs.HC	497.277	HMDB0297002	DG(20:4(6E,8Z,11Z,13E)-2OH(5S,15S)/0:0/2:0)	0.489361	-1.03103	0.00319886	0.0306595
S-CAP.vs.HC	597.366	HMDB0297111	DG(8:0/PGE2/0:0)	6.03615	2.59363	0.0181834	0.0817519
S-CAP.vs.HC	548.13	HMDB0301882	Apigeninidin 5-(5''-caffeylarabinoside)	8.10086	3.01808	0.00033521	0.011326
S-CAP.vs.HC	408.029	HMDB0301921	2-Hydroxyethyl glucosinolate	2.17435	1.12058	0.00226674	0.0272122
S-CAP.vs.HC	437.144	HMDB0302057	Cichorioside K	8.25603	3.04545	0.0158358	0.0754567
S-CAP.vs.HC	231.138	HMDB0302701	Artemorin	3.61026	1.8521	0.0488746	0.150095
S-CAP.vs.HC	261.041	HMDB0302838	Isobergapten	0.619087	-0.691785	0.00302359	0.0301245
S-CAP.vs.HC	419.315	HMDB0303029	Furost-5-ene-3beta,22,26-triol	2.2508	1.17044	0.0212001	0.0904519
S-CAP.vs.HC	225.008	HMDB0303136	trans-Propenyl propyl trisulfide	0.466186	-1.10102	0.0453338	0.1436
S-CAP.vs.HC	267.124	HMDB0303326	Methyl 3-epi-4,5-didehydrojasmonate	0.605465	-0.723885	0.013289	0.068073
S-CAP.vs.HC	529.194	HMDB0303586	Plantacyanin	7.00081	2.80752	0.0066779	0.0467313
S-CAP.vs.HC	255.125	HMDB0303804	7-Epijasmonic acid	1.94736	0.96152	0.00522885	0.0409704
S-CAP.vs.HC	303.052	HMDB0303943	(+)-taxifolin	12.1103	3.59816	0.0122099	0.0646725
S-CAP.vs.HC	443.175	HMDB0304177	4-hydroxy-2-nonenal-glutathione conjugate	15.7301	3.97546	0.0379257	0.128013
S-CAP.vs.HC	596.124	HMDB0304224	6-(alpha-D-glucosaminyl)-1-phosphatidyl-1D-myo-inositol	5.72307	2.51679	0.000937552	0.0172692
S-CAP.vs.HC	189.16	HMDB0304236	7,8-diaminopelargonate	1.52067	0.604709	0.0214138	0.0910154
S-CAP.vs.HC	633.255	HMDB0304700	Linalool (8-hydroxydihydro-)	0.641649	-0.640143	0.00274905	0.0291059
S-CAP.vs.HC	343.078	HMDB0304734	Sitostanol-beta	7.25393	2.85876	0.0189825	0.0838792
S-CAP.vs.HC	229.154	HMDB0304810	Pro-Ile	2.20699	1.14208	0.0149371	0.0729953
S-CAP.vs.HC	217.018	HMDB0304908	2-(2-Hydroxyethyl)phenyl hydrogen sulfate	0.499501	-1.00144	0.0379206	0.128013
S-CAP.vs.HC	376.318	LMFA08040010	Anandamide (20:1, n-9)	1.52381	0.607683	2.85e-05	0.00287521
S-CAP.vs.HC	441.193	LMPK12140431	Abyssinoflavanone VI	3.72263	1.89632	0.00563579	0.0424588
S-CAP.vs.HC	613.36	LMST05050017	Kurilensoside H	2.77448	1.47222	6.54e-05	0.00458856
S-CAP.vs.HC	1047.73	LMSP0601AA03	GM4(d18:1/20:0)	0.570611	-0.80942	0.000240377	0.00919952
S-CAP.vs.HC	524.337	LMGP01060028	PC(O-16:1(11Z)/0:0)	0.624558	-0.679093	7.27e-06	0.0013553
S-CAP.vs.HC	683.18	LMPK12112337	Isorhamnetin 3-(6'''-acetylglucosyl)(1->6)-galactoside	7.82478	2.96805	0.00367451	0.0329929
S-CAP.vs.HC	239.086		Methiuron	4.06837	2.02445	0.00938213	0.056601
S-CAP.vs.HC	341.068	LMPK12020070	Phyllocoumarin	6.82181	2.77015	0.00831018	0.0528498
S-CAP.vs.HC	327.233		(4E,7E,10Z,13E,16E,19E)-docosa-4,7,10,13,16,19-hexaenoic acid	0.65503	-0.610368	0.00155906	0.0221778
S-CAP.vs.HC	355.281	LMGL01020063	1-O-(2R-hydroxy-hexadecyl)-sn-glycerol	0.495484	-1.01309	0.000397307	0.012568
S-CAP.vs.HC	308.294	LMPR0104450002	(-)-Dilophol	1.53508	0.618317	2.67e-06	0.000992393
S-CAP.vs.HC	675.343	LMST05050011	Asteriidoside L	2.50179	1.32296	0.0473756	0.14769
S-CAP.vs.HC	343.332	LMFA08040061	Trans-11-octadecenoic acid ethanolamide	2.06327	1.04493	1.92e-05	0.00242416
S-CAP.vs.HC	567.418	LMPR01070658	Deepoxyneoxanthin	0.596801	-0.744678	0.000618868	0.0145783
S-CAP.vs.HC	399.326	LMST01010324	3beta-hydroxy-5alpha-cholest-8(9),14(15)-dien-23-one	2.27833	1.18798	0.00993608	0.0581052
S-CAP.vs.HC	540.265	LMST05040022	N-(7alpha-Hydroxy-3-oxochol-4-en-24-oyl)-taurine	2.36294	1.24058	0.00626181	0.0451106
S-CAP.vs.HC	403.321	LMST04020031	Dihomodeoxycholic acid	3.01232	1.59088	0.000567074	0.013903
S-CAP.vs.HC	417.336	LMST03020274	(24S)-24,25-dihydroxyvitamin D3 / (24S)-24,25-dihydroxycholecalciferol	2.77906	1.4746	0.0306487	0.114105
S-CAP.vs.HC	622.335	LMGP20020037	OOV-PE	0.64224	-0.638816	0.000128123	0.00662507
S-CAP.vs.HC	246.039		m-Trifluoromethylhippuric acid	0.342037	-1.54778	0.00244853	0.0282425
S-CAP.vs.HC	540.366	LMGP03060001	PS(O-20:0/0:0)	0.630764	-0.664827	0.00120285	0.0193082
S-CAP.vs.HC	511.274	LMST05020035	eurysterol B sulfonic acid	4.51312	2.17413	0.000456892	0.0132896
S-CAP.vs.HC	385.31	LMFA01030838	26:6(8Z,11Z,14Z,17Z,20Z,23Z)	2.98535	1.5779	0.000716005	0.0154514
S-CAP.vs.HC	772.447	LMST01080059	(23S,24R,25S)-23,24-dihydroxy-spirost-5-en-3beta-yl O-alpha-L-rhamnopyranosyl-(1-2)-beta-D-glucopyranoside	3.96553	1.98751	0.00472263	0.0387186
S-CAP.vs.HC	373.273	LMST04010330	3alpha-Hydroxy-5beta-chola-7,9(11)-dien-24-oic Acid	0.305127	-1.71252	0.0281348	0.108799
S-CAP.vs.HC	538.386	LMGP01020068	PC(O-16:0/3:0)	0.537057	-0.896853	0.03615	0.123264
S-CAP.vs.HC	575.358	LMST01090002	nuatigenin 3-beta-D-glucopyranoside	2.74551	1.45707	0.0140301	0.0704481
S-CAP.vs.HC	665.245	LMPK12140228	Flavaprenin 7,4'-diglucoside	0.6523	-0.616392	0.00424366	0.0359368
S-CAP.vs.HC	429.196	LMST02030213	Ptilosteroid B	4.16755	2.0592	0.0254952	0.102379
S-CAP.vs.HC	278.007		Phosfolan	7.76528	2.95704	0.0180506	0.0813423
S-CAP.vs.HC	357.063	LMPK12113022	3,7-Dihydroxy-5,6-dimethoxy-3',4'-methylenedioxyflavone	7.02435	2.81236	0.0242172	0.0997114
S-CAP.vs.HC	426.266	LMFA08020375	Oxidized macamide	3.81236	1.93068	0.0105225	0.0596209
S-CAP.vs.HC	552.402		Butanoyl PAF	0.583167	-0.778019	0.000569421	0.013903
S-CAP.vs.HC	580.363	LMGP01050145	PC(18:0(11cp)/0:0)	0.650958	-0.619364	9.98e-05	0.00595922
S-CAP.vs.HC	591.464	LMPR04000004	bacteriohopane-32,33,34,35-tetrol	0.519579	-0.944584	0.00419387	0.0356959
S-CAP.vs.HC	487.329	LMFA13040021	ascr#33	0.547499	-0.869073	0.00162291	0.0224324
S-CAP.vs.HC	562.423	LMGP02060029	1-(2-methoxy-17Z-tetracosenyl)-sn-glycero-3-phosphoethanolamine	0.632866	-0.660027	0.00784802	0.050974
S-CAP.vs.HC	609.145	LMPK12112069	Quercetin 3-[6''-(3-hydroxy-3-methylglutaryl)galactoside]	12.4407	3.63699	0.0461737	0.1454
S-CAP.vs.HC	526.249	LMST05030010	N-[(3a,5b,7a,12a)-3,12-dihydroxy-24-oxo-7-(sulfoxy)cholan-24-yl]-Glycine	2.89153	1.53183	0.0355492	0.121961
S-CAP.vs.HC	371.162	LMFA03120052	Egregiachloride A	5.48333	2.45505	0.0123294	0.0646725
S-CAP.vs.HC	454.134		HZ52	12.3918	3.63132	0.0110261	0.0608617
S-CAP.vs.HC	535.397	LMST01060029	Gorgostane-3beta,5alpha,6beta,11alpha,12beta-pentol 12-acetate	0.653839	-0.612992	0.00556131	0.0423333
S-CAP.vs.HC	494.36	LMGP02070004	PE(P-20:0/0:0)	0.641312	-0.640902	0.0266206	0.104724
S-CAP.vs.HC	383.331	LMST01010289	cholest-5-en-23-yn-3beta-ol	1.58045	0.660337	0.000143473	0.00695531
S-CAP.vs.HC	445.191	LMST02030212	Ptilosteroid A	3.27895	1.71323	0.00783709	0.050974
S-CAP.vs.HC	582.379	LMGP01050041	PC(19:0/0:0)	0.492046	-1.02313	0.00199666	0.0253948
S-CAP.vs.HC	468.344	LMGP01060009	PC(O-15:0/0:0)	0.552628	-0.85562	0.00685942	0.047417
S-CAP.vs.HC	415.32	LMST01080045	Yamogenin	2.38945	1.25668	0.00303497	0.0301245
S-CAP.vs.HC	593.259	LMST01130043	3-O(beta-D-glucopyranosyl)-3beta,5beta,14beta,16beta-tetrahydroxy-19-oxo-bufa-20,22-dienolide	4.61818	2.20732	0.018068	0.0813423
S-CAP.vs.HC	466.258	LMSP02050014	CerP(d18:1/2:0)	1.70515	0.769895	0.00810454	0.0519343
S-CAP.vs.HC	495.222	LMPR0104170037	gibberellin A2 O-beta-D-glucoside	1.99988	0.999916	0.00322189	0.0307534
S-CAP.vs.HC	450.3	LMGP02060014	1-(2-methoxy-14-methyl-pentadecanyl)-sn-glycero-3-phosphoethanolamine	0.571569	-0.806999	0.000307599	0.0108307
S-CAP.vs.HC	461.253	LMPR0105020001	Manoalide	6.49502	2.69933	2.18e-05	0.00251493
S-CAP.vs.HC	289.253	LMFA01031210	7E,13E,17Z-Eicosatrienoic acid	0.513264	-0.962226	0.000121741	0.00656813
S-CAP.vs.HC	561.379	LMST03020610	Vitamin D3 glucosiduronate	3.90345	1.96475	0.00515246	0.0406485
S-CAP.vs.HC	357.063	LMPK12070142	4-Deoxybryaquinone	4.56753	2.19141	0.0409914	0.134289
S-CAP.vs.HC	493.318	LMST01080004	Digitogenin	3.02352	1.59623	0.0356997	0.122227
S-CAP.vs.HC	474.357	LMST01040192	Norselic acid D	0.58298	-0.778482	0.00218679	0.0267864
S-CAP.vs.HC	496.376		2-O-methyl PAF C-16	0.522954	-0.935244	0.0304341	0.113703
S-CAP.vs.HC	276.126		Cybutryne	7.69053	2.94308	0.0479706	0.149084
S-CAP.vs.HC	385.17	LMFA07040161	Berkeleylactone A	1.5425	0.625266	0.0416605	0.13545
S-CAP.vs.HC	399.326	LMFA07010407	13E,15E,18Z,20Z-pentacosatetraen-11-ynyl acetate	1.65922	0.730507	0.000638675	0.014839
S-CAP.vs.HC	359.221	LMFA04010249	10-epi-17-D4c-NeuroP	3.00734	1.58849	0.0417987	0.135613
S-CAP.vs.HC	562.958		Perfluoroundecanoic acid	0.421536	-1.24627	0.0467571	0.146161
S-CAP.vs.HC	403.126	LMPR0102070042	Tarrenoside	10.6442	3.412	0.000518361	0.0137626
S-CAP.vs.HC	433.273	LMPR0104030011	(+)-subersic acid	3.47953	1.79889	0.0123379	0.0646725
S-CAP.vs.HC	609.251	LMFA13010049	2-O-(beta-D-galactopyranosyl-(1->6)-beta-D-galactopyranosyl) 2S,3R-dihydroxytridecanoic acid	6.17588	2.62664	0.0264671	0.104402
S-CAP.vs.HC	353.23	LMFA02000223	9,10,18-TriHOME(12Z)	0.593867	-0.751788	0.000343313	0.011466
S-CAP.vs.HC	662.367	LMGP20010013	PKODiA-PC	0.653007	-0.614831	0.00513874	0.0406361
S-CAP.vs.HC	701.245	LMPR0106100001	Azadirachtin A	0.660783	-0.597751	0.00189974	0.0248228
S-CAP.vs.HC	498.321	LMGP01060007	PC(O-14:0/0:0)	0.308678	-1.69583	0.0118167	0.0636502
S-CAP.vs.HC	484.238	LMFA03020033	14,15-LTE4	6.48193	2.69642	0.00877999	0.0543871
S-CAP.vs.HC	448.234	LMST02030237	Arthriniumsteroid C	0.512608	-0.964072	0.00090995	0.017105
S-CAP.vs.HC	611.379	LMST05050041	Linkckoside H	2.43807	1.28574	0.0297139	0.112004
S-CAP.vs.HC	329.191	LMFA01030747	6,9,12,15,18-Tetracosapentaynoic acid	0.628627	-0.669725	0.000764214	0.0157278
S-CAP.vs.HC	187.134	LMFA01050247	9R-hydroxy-decanoic acid	0.608101	-0.717618	0.000356148	0.0116336
S-CAP.vs.HC	321.063	LMPK12020151	Elephantorrhizol	1.75648	0.812685	0.0488992	0.150095
S-CAP.vs.HC	280.994	LMFA12000369	(E)-4-(6-((formyloxy)methyl)-1,2-dithiin-3-yl)but-1-en-3-yn-1-yl acetate	0.549099	-0.864861	0.000104842	0.00615256
S-CAP.vs.HC	525.33	LMPK11000009	Cytochalasin H1	2.09772	1.06883	0.00752414	0.049937
S-CAP.vs.HC	430.295	LMST05030017	N-(3beta,7beta,dihydroxycholest-5-en-24-oyl) glycine	1.65671	0.728321	0.0269648	0.105494
S-CAP.vs.HC	609.366	LMST01080070	6-O-(Glcb)-(25R)-5alpha-spirostan-3beta,6alpha,23S-triol	2.88451	1.52833	0.0196519	0.0861542
S-CAP.vs.HC	412.284	LMFA08020362	(5E,7E)-8-[(3aS,4R,5R,7aR)-4-[(1Z,3E)-5-oxo-5-(isobutylamino)-penta-1,3-dienyl]-2,3,3a,4,5,7a-hexahydro-1H-inden-5-yl]octa-5,7-dienoic acid	2.00364	1.00263	0.0208521	0.0893087
S-CAP.vs.HC	455.173		PF-3845	1.88361	0.913503	0.00862555	0.0540535
S-CAP.vs.HC	347.172	LMFA13040097	oscr#3	26.9207	4.75064	0.00233584	0.027707
S-CAP.vs.HC	567.277	LMST05020052	Gracilosulfate A	3.27079	1.70964	0.0154256	0.0747808
S-CAP.vs.HC	617.276	LMGP06050026	PI(20:5(5Z,8Z,11Z,14Z,17Z)/0:0)	3.28584	1.71626	0.01158	0.0631579
S-CAP.vs.HC	387.325	LMFA01030831	Shibic acid	4.82297	2.26992	0.0142476	0.0711319
S-CAP.vs.HC	411.312	LMFA13040066	oscr#32	5.57672	2.47942	0.042956	0.138029
S-CAP.vs.HC	331.226	LMFA03010104	11-deoxy-11-methylene-15-keto-PGD2	1.70352	0.768517	0.0258901	0.103148
S-CAP.vs.HC	227.093	LMFA07040143	Modiolide B	1.6151	0.69162	6.1e-05	0.00458856
S-CAP.vs.HC	403.321	LMST03020045	25-hydroxy-23-oxavitamin D3 / 25-hydroxy-23-oxacholecalciferol	3.75489	1.90877	0.00432979	0.0364815
S-CAP.vs.HC	577.264	LMST01120046	Calotropin	1.92051	0.941487	0.0467619	0.146161
S-CAP.vs.HC	284.294	LMSP01080058	Enigmol	1.56839	0.649287	0.0143723	0.071215
S-CAP.vs.HC	263.2	LMFA01030475	10E,16-heptadecadien-8-ynoic acid	1.86594	0.899905	0.00346407	0.032
S-CAP.vs.HC	444.332	LMST01010002	25-hydroxy-cholesterol(d3)	2.59647	1.37655	0.0323882	0.117249
S-CAP.vs.HC	303.146	LMFA13010043	Butyl 3-O-beta-D-glucopyranosyl-butanoate	2.35204	1.23391	0.0272256	0.106018
S-CAP.vs.HC	227.187		Ethirimol	3.90825	1.96652	0.0095622	0.056976
S-CAP.vs.HC	464.3	LMFA02000382	Solacetal B	3.36456	1.75042	0.00947712	0.0568118
S-CAP.vs.HC	299.259	LMFA05000052	11Z-heptadecen-1-ol	0.548478	-0.866493	0.00208199	0.0260834
S-CAP.vs.HC	357.102	LMPR02020083	alpha-carboxyethylhydroxychroman sulfate	1.8523	0.889321	0.03	0.112626
S-CAP.vs.HC	485.088	LMPR0103010023	farnesyl triphosphate	0.642449	-0.638346	0.000829407	0.0162003
S-CAP.vs.HC	514.303	LMPK04000037	Methymycin	7.64847	2.93517	0.0163447	0.0766893
S-CAP.vs.HC	715.535	LMFA01050121	9,13-dihydroxy-10-ethoxy-11-octadecenoic acid	4.94414	2.30572	0.0247516	0.1006
S-CAP.vs.HC	225.999		Acetic acid, (2-benzothiazolylthio)-	3.09696	1.63085	0.0462063	0.1454
S-CAP.vs.HC	345.229	LMFA01170027	8-methyl-hexadecanedioic acid	8.81642	3.14019	0.0491861	0.150666
S-CAP.vs.HC	498.187		Lankacidin C	1.89129	0.919372	0.0189249	0.0838461
S-CAP.vs.HC	245.153	LMFA10000014	Montiporic acid B	3.60253	1.84901	0.0276723	0.107567
S-CAP.vs.HC	287.2	LMST02020018	Dehydrotestosterone	1.78238	0.833803	0.0426775	0.13753
S-CAP.vs.HC	397.177		Tetrahydroalstonine	0.51187	-0.96615	0.00376635	0.0333571
S-CAP.vs.HC	285.171	LMFA01050598	8-hydroxy-3Z,5Z-tetradecadienoic acid	2.1849	1.12757	0.032142	0.116737
S-CAP.vs.HC	429.231		Tris(2-methyl-1-aziridinyl)phosphine oxide	0.584531	-0.774649	0.0343424	0.119719
S-CAP.vs.HC	243.124	LMFA07011181	methyl-6S-hydroxy-2E,4E-decadienoate	1.94176	0.957368	0.04891	0.150095
S-CAP.vs.HC	436.176		Hexylglutathione	0.458365	-1.12543	0.00024202	0.00919952
S-CAP.vs.HC	429.214	LMFA07040171	Berkeleylactone K	1.81896	0.863111	0.0339635	0.119107
S-CAP.vs.HC	305.247	LMPR01040114	Ximaosarcophytol A	0.446447	-1.16344	0.0499884	0.152704
S-CAP.vs.DC	193.097	HMDB0000197	Indoleacetic acid	2.39025	1.25716	0.0437665	0.336549
S-CAP.vs.DC	405.263	HMDB0000447	7a,12a-Dihydroxy-3-oxo-4-cholenoic acid	2.41317	1.27093	0.0206655	0.260017
S-CAP.vs.DC	285.208	HMDB0000672	Hexadecanedioic acid	1.84393	0.882784	0.00532049	0.171758
S-CAP.vs.DC	430.316	HMDB0000712	hexadecanedioic acid mono-L-carnitine ester	2.04433	1.03163	0.015503	0.239241
S-CAP.vs.DC	188.035	HMDB0000715	Kynurenic acid	3.54677	1.8265	0.0103596	0.206266
S-CAP.vs.DC	180.034	HMDB0000742	Homocysteine	2.74295	1.45573	0.0461252	0.346397
S-CAP.vs.DC	260.186	HMDB0000756	Hexanoylcarnitine	1.83265	0.873929	0.0210668	0.263927
S-CAP.vs.DC	190.051	HMDB0000763	5-Hydroxyindoleacetic acid	2.33904	1.22592	0.00738798	0.188654
S-CAP.vs.DC	313.239	HMDB0000782	Octadecanedioic acid	1.52341	0.607302	0.0386123	0.316657
S-CAP.vs.DC	287.052	HMDB0000788	Orotidine	2.9952	1.58265	0.0292872	0.295127
S-CAP.vs.DC	365.232	HMDB0000903	Urocortisone	2.45968	1.29847	0.0120893	0.223878
S-CAP.vs.DC	181.053	HMDB0001087	5-Methylthioribose	1.58725	0.666525	0.0404833	0.324236
S-CAP.vs.DC	298.097	HMDB0001173	5'-Methylthioadenosine	1.74797	0.80568	0.0174404	0.242271
S-CAP.vs.DC	188.176	HMDB0001276	N1-Acetylspermidine	2.60664	1.38219	0.00258008	0.141481
S-CAP.vs.DC	349.112	HMDB0001425	Estrone sulfate	4.73307	2.24278	0.0146525	0.239241
S-CAP.vs.DC	167.083	HMDB0001431	Pyridoxamine	0.649496	-0.622608	0.0488007	0.351301
S-CAP.vs.DC	289.068	HMDB0001552	2-Keto-glutaramic acid	3.0486	1.60815	0.0177876	0.244441
S-CAP.vs.DC	517.305	HMDB0001849	Propranolol	0.641582	-0.640294	0.0234799	0.275301
S-CAP.vs.DC	309.045	HMDB0002022	Glycineamideribotide	3.32459	1.73318	0.0264186	0.285065
S-CAP.vs.DC	311.237	HMDB0002183	Docosahexaenoic acid	7.18133	2.84425	0.0289717	0.29456
S-CAP.vs.DC	459.288	HMDB0002355	Leukotriene E3	2.54086	1.34532	0.0225559	0.272608
S-CAP.vs.DC	469.227	HMDB0002421	7-Sulfocholic acid	2.32878	1.21957	0.0404247	0.324236
S-CAP.vs.DC	512.268	HMDB0002496	N-[(3a,5b,7a)-3-hydroxy-24-oxo-7-(sulfooxy)cholan-24-yl]-Glycine	2.23942	1.16313	0.00855388	0.197329
S-CAP.vs.DC	467.209	HMDB0002802	Fludrocortisone acetate	4.19887	2.07	0.00744433	0.188654
S-CAP.vs.DC	145.098	HMDB0003405	D-Lysine	0.651099	-0.619051	0.000734995	0.116174
S-CAP.vs.DC	333.069	HMDB0003584	Taurocyamine	0.599536	-0.738081	0.00309689	0.151167
S-CAP.vs.DC	329.234	HMDB0004710	9,10,13-TriHOME	0.563694	-0.827017	0.0133223	0.231921
S-CAP.vs.DC	448.342	HMDB0006455	Arachidonoylcarnitine	0.590351	-0.760354	0.00240546	0.141481
S-CAP.vs.DC	383.047	HMDB0006511	2,3-Diketo-L-gulonate	1.91959	0.940797	0.0366867	0.316657
S-CAP.vs.DC	433.237	HMDB0007856	LysoPA(18:2(9Z,12Z)/0:0)	0.634191	-0.657012	0.00333195	0.151167
S-CAP.vs.DC	311.223	HMDB0010221	9,10-DiHODE	1.63986	0.713577	0.0135468	0.231921
S-CAP.vs.DC	495.298	HMDB0010318	Pregnanediol-3-glucuronide	2.47357	1.30659	0.0244127	0.279659
S-CAP.vs.DC	445.191	HMDB0010335	Estriol-3-glucuronide	3.81739	1.93259	0.0141607	0.238028
S-CAP.vs.DC	507.225	HMDB0010337	6-Dehydrotestosterone glucuronide	2.84789	1.5099	0.030171	0.295127
S-CAP.vs.DC	445.191	HMDB0010353	15-Hydroxynorandrostene-3,17-dione glucuronide	3.87952	1.95588	0.0194022	0.254511
S-CAP.vs.DC	635.376	HMDB0010355	Cholestane-3,7,12,25-tetrol-3-glucuronide	1.99795	0.998522	0.0340377	0.309847
S-CAP.vs.DC	568.363	HMDB0010384	LysoPC(18:0/0:0)	0.661243	-0.596748	0.000510567	0.0973338
S-CAP.vs.DC	562.316	HMDB0010388	LysoPC(18:3(9Z,12Z,15Z)/0:0)	0.65755	-0.604828	0.0347212	0.309847
S-CAP.vs.DC	476.277	HMDB0011479	LysoPE(0:0/18:3(9Z,12Z,15Z))	0.649383	-0.622859	0.0343463	0.309847
S-CAP.vs.DC	582.379	HMDB0011490	LysoPE(0:0/22:0)	0.606168	-0.72221	0.001646	0.130258
S-CAP.vs.DC	474.264	HMDB0011509	LysoPE(18:3(9Z,12Z,15Z)/0:0)	0.648797	-0.624161	0.0395375	0.320242
S-CAP.vs.DC	190.055	HMDB0011745	N-Acetyl-L-methionine	1.60205	0.679919	0.0189881	0.252343
S-CAP.vs.DC	647.512	HMDB0012096	SM(d18:1/12:0)	0.633115	-0.659461	0.0190938	0.252446
S-CAP.vs.DC	508.341	HMDB0012108	LysoPC(17:0/0:0)	0.633041	-0.659629	0.000384522	0.0973338
S-CAP.vs.DC	120.928	HMDB0012258	Methylarsonate	0.650745	-0.619835	0.000168755	0.0973338
S-CAP.vs.DC	258.17	HMDB0013161	2-Hexenoylcarnitine	11.9365	3.57731	0.0102865	0.206266
S-CAP.vs.DC	532.073	HMDB0013617	Lipoyl-GMP	4.596	2.20038	0.0130908	0.231921
S-CAP.vs.DC	245.094	HMDB0013713	N-Acetyltryptophan	9.08377	3.18329	0.0294767	0.295127
S-CAP.vs.DC	215.073	HMDB0013989	O-Desmethylnaproxen	1.63154	0.706233	0.0430367	0.334785
S-CAP.vs.DC	349.133	HMDB0014359	Torasemide	27.4325	4.77782	0.0381251	0.316657
S-CAP.vs.DC	474.287	HMDB0014907	Hydrocortamate	2.39275	1.25867	0.00645869	0.180036
S-CAP.vs.DC	646.149	HMDB0015424	cefoperazone	3.91726	1.96985	0.0250606	0.279659
S-CAP.vs.DC	242.15	HMDB0028801	Glutaminylleucine	2.75341	1.46122	0.0307879	0.295127
S-CAP.vs.DC	328.163	HMDB0028890	Histidyllysine	2.16602	1.11505	0.0187344	0.251673
S-CAP.vs.DC	280.116	HMDB0029368	Saxitoxin	2.44625	1.29057	0.0295038	0.295127
S-CAP.vs.DC	333.095	HMDB0029404	(S)-a-Amino-2,5-dihydro-5-oxo-4-isoxazolepropanoic acid N2-glucoside	0.63646	-0.651858	0.00116677	0.120946
S-CAP.vs.DC	263.123	HMDB0029437	Nopalinic acid	0.641292	-0.640946	0.0389977	0.318164
S-CAP.vs.DC	345.211	HMDB0029561	(+)-Calycanthine	0.454602	-1.13732	0.00330097	0.151167
S-CAP.vs.DC	417.265	HMDB0030365	Cavipetin D	3.41874	1.77346	0.0106931	0.210402
S-CAP.vs.DC	337.143	HMDB0030798	Myricanone	0.32935	-1.60231	0.0464857	0.346968
S-CAP.vs.DC	523.161	HMDB0030882	(S)-Rutaretin	2.49776	1.32064	0.00788207	0.189009
S-CAP.vs.DC	326.098	HMDB0031796	Isofenphos	12.0898	3.59572	0.0376082	0.316657
S-CAP.vs.DC	253.006	HMDB0032684	Lactyltrimethylammonium betaine	3.86182	1.94928	0.00998574	0.204922
S-CAP.vs.DC	469.227	HMDB0032799	(R)-1-O-[b-D-Glucopyranosyl-(1->6)-b-D-glucopyranoside]-1,3-octanediol	1.65677	0.728377	0.0351228	0.310809
S-CAP.vs.DC	681.348	HMDB0032821	Corchorusoside B	2.0459	1.03274	0.0162944	0.241441
S-CAP.vs.DC	529.207	HMDB0032834	7-Acetoxy-6-hydroxylimonin	2.95891	1.56507	0.0345189	0.309847
S-CAP.vs.DC	393.14	HMDB0034249	Caryoptosidic acid	8.6357	3.11031	0.0252946	0.281098
S-CAP.vs.DC	165.041	HMDB0034394	S-Propyl 1-propanesulfinothioate	0.651699	-0.617722	0.022829	0.272608
S-CAP.vs.DC	605.334	HMDB0034706	Cucurbitacin C	1.64505	0.718128	0.0144073	0.239241
S-CAP.vs.DC	611.286	HMDB0035528	Capsicum annuum Fluorescent chlorophyll catabolite	3.27239	1.71035	0.025033	0.279659
S-CAP.vs.DC	513.177	HMDB0035732	Dukunolide D	33.3033	5.05759	0.0425259	0.33345
S-CAP.vs.DC	477.191	HMDB0035858	Obacunone	3.64198	1.86472	0.0119273	0.223878
S-CAP.vs.DC	325.203	HMDB0036422	Fauronyl acetate	2.00563	1.00405	0.0329884	0.305311
S-CAP.vs.DC	283.131	HMDB0036456	10-Hydroxy-3-methoxy-1,3,5,7-cadinatetraen-9-one	0.644815	-0.633043	0.0240778	0.277725
S-CAP.vs.DC	253.145	HMDB0036686	2,2,6,7-Tetramethylbicyclo[4.3.0]nona-1(9),4-diene-7,8-diol	2.00827	1.00595	0.0242996	0.27932
S-CAP.vs.DC	211.134	HMDB0037326	Traumatin	0.595153	-0.748666	0.00039002	0.0973338
S-CAP.vs.DC	476.301	HMDB0037611	Lucidenic acid A	2.97895	1.5748	0.0069677	0.186456
S-CAP.vs.DC	513.179	HMDB0038158	Jangomolide	4.96659	2.31226	0.0134148	0.231921
S-CAP.vs.DC	441.177	HMDB0038717	(10S,11R)-Pterosin C 4-glucoside	2.22872	1.15621	0.0043634	0.169716
S-CAP.vs.DC	249.112	HMDB0038804	3,4-Dihydro-6-hydroxy-2,5,7,8-tetramethyl-2H-1-benzopyran-2-carboxylic acid	2.05371	1.03823	0.0459357	0.346397
S-CAP.vs.DC	299.027	HMDB0038889	2-Methyl-2-(methyldithio)propanal	0.0921192	-3.44035	0.0484086	0.350491
S-CAP.vs.DC	637.397	HMDB0039054	Tuberoside	2.45817	1.29758	0.0094158	0.202194
S-CAP.vs.DC	121.066	HMDB0039652	2-Hydroxy-3,4,5-trimethyl-2-cyclopenten-1-one	0.263289	-1.92528	0.0297092	0.295127
S-CAP.vs.DC	117.035	HMDB0040549	xi-2,3-Octadiene-5,7-diyn-1-ol	3.46173	1.79149	0.0112031	0.215369
S-CAP.vs.DC	315.195	HMDB0040746	12-Hydroxy-7-oxo-8,11,13-abietatrien-18-al	1.51971	0.603799	0.0482861	0.350491
S-CAP.vs.DC	447.207	HMDB0041008	1-Methyl-6-phenyl-1H-imidazo[4,5-b]pyridin-2-amine	3.62248	1.85698	0.0405267	0.324236
S-CAP.vs.DC	279.158	HMDB0041036	Sugeonol	1.57599	0.656258	0.0328096	0.304856
S-CAP.vs.DC	439.148	HMDB0041222	a-L-Fucopyranosyl-(1->2)-b-D-galactopyranosyl-(1->2)-D-xylose	4.52343	2.17742	0.00656697	0.181376
S-CAP.vs.DC	239.129	HMDB0041610	(2,2-Diethoxyethyl)benzene	0.599485	-0.738204	0.0184459	0.249804
S-CAP.vs.DC	243.034	HMDB0059983	4-phenylbutanic acid-O-sulphate	0.428244	-1.2235	0.0155796	0.239241
S-CAP.vs.DC	352.225	HMDB0060061	Sphingosine 1-phosphate (d16:1-P)	0.617037	-0.696572	6.11e-05	0.0973338
S-CAP.vs.DC	162.056	HMDB0060280	4,6,7-Trihydroxy-1,2,3,4-tetrahydroisoquinoline	2.6119	1.3851	0.00566613	0.171758
S-CAP.vs.DC	291.063	HMDB0060406	5'-Deoxy-5-fluorouridine	2.98042	1.57551	0.00889888	0.200705
S-CAP.vs.DC	180.008	HMDB0060483	Iminoerythrose 4-phosphate	3.72374	1.89675	0.00933198	0.202194
S-CAP.vs.DC	532.236	HMDB0060622	Endoxifen O-glucuronide	1.82861	0.870743	0.0158764	0.239241
S-CAP.vs.DC	185.128	HMDB0061384	N-(3-acetamidopropyl)pyrrolidin-2-one	1.84547	0.883986	0.0260424	0.281916
S-CAP.vs.DC	111.117	HMDB0061900	2,4-Octadiene	1.88216	0.912386	0.0236207	0.275301
S-CAP.vs.DC	450.358	HMDB0062399	4-cholesten-7α,12α,24-triol-3-one	0.541222	-0.885708	0.00101374	0.120005
S-CAP.vs.DC	415.32	HMDB0062686	1alpha,23(S),25-trihydroxyvitamin D3	1.61979	0.695806	0.00515746	0.171758
S-CAP.vs.DC	201.023	HMDB0062721	3-ethylphenyl Sulfate	0.251031	-1.99406	0.0288068	0.293777
S-CAP.vs.DC	203.139	HMDB0094713	N-Acetylisoputreanine	1.64842	0.721087	0.0382593	0.316657
S-CAP.vs.DC	309.242	HMDB0112100	5-Butyl-3,4-dimethyl-2-furannonanoic acid	11.0827	3.47024	0.020218	0.257145
S-CAP.vs.DC	657.333	HMDB0240229	Hydroxyethylpromethazine	2.39136	1.25783	0.0107935	0.211136
S-CAP.vs.DC	597.366	HMDB0240375	Nonadecylresorcinol glucuronide	5.48523	2.45555	0.0278475	0.290739
S-CAP.vs.DC	399.222	HMDB0240580	5alpha-Pregnan-3beta,20beta-diol 20-sulfate	3.79048	1.92238	0.0428515	0.334785
S-CAP.vs.DC	346.222	HMDB0240726	Sebacoyl-L-carnitine	3.8201	1.93361	0.0224416	0.272608
S-CAP.vs.DC	698.318	HMDB0240734	Taurodeoxycholic acid 3-glucuronide	4.86073	2.28117	0.0149738	0.239241
S-CAP.vs.DC	452.373	HMDB0240747	(11Z,14Z)-Eicosadienoylcarnitine	0.585733	-0.771685	0.000558002	0.0973338
S-CAP.vs.DC	412.305	HMDB0240762	(9Z,12Z)-3-Hydroxyhexadecadienoylcarnitine	1.5312	0.614667	0.0364906	0.316657
S-CAP.vs.DC	424.342	HMDB0240780	O-Linoleoylcarnitine	0.638829	-0.646498	0.00140306	0.129634
S-CAP.vs.DC	484.435	HMDB0240930	19-Methylhenicosanoylcarnitine	0.526128	-0.926515	0.0273492	0.289931
S-CAP.vs.DC	512.467	HMDB0240980	10-Methyltricosanoylcarnitine	0.615924	-0.699176	0.0151573	0.239241
S-CAP.vs.DC	456.332	HMDB0241538	(11E)-Octadec-11-enedioylcarnitine	2.22112	1.15129	0.017397	0.242271
S-CAP.vs.DC	422.326	HMDB0241544	(11E,13Z)-10-Hydroxyoctadeca-11,13-dienoylcarnitine	0.622179	-0.684599	0.00253957	0.141481
S-CAP.vs.DC	476.373	HMDB0241910	11-(3,4-Dimethyl-5-pentylfuran-2-yl)undecanoylcarnitine	0.593191	-0.753432	0.00165359	0.130258
S-CAP.vs.DC	313.12	HMDB0242256	(+)-Lysergic acid	1.68808	0.755383	0.0483612	0.350491
S-CAP.vs.DC	653.392	HMDB0242297	(17E,19E,21E,23E,25E)-4,6,8,10,12,14,16,27-Octahydroxy-3-(1-hydroxyhexyl)-17,28-dimethyl-1-oxacyclooctacosa-17,19,21,23,25-pentaen-2-one	2.09004	1.06353	0.0497325	0.353947
S-CAP.vs.DC	749.515	HMDB0242518	(2R,3S,4R,5R,8R,10R,11R,13S,14R)-11-[(2S,3R,4S,6R)-4-(Dimethylamino)-3-hydroxy-6-methyloxan-2-yl]oxy-2-ethyl-3,4,10-trihydroxy-13-[(2R,4R,5S,6S)-5-hydroxy-4-methoxy-4,6-dimethyloxan-2-yl]oxy-3,5,6,8,10,12,14-heptamethyl-1-oxa-6-azacyclopentadecan-15-one	108.423	6.76052	0.0404647	0.324236
S-CAP.vs.DC	223.029	HMDB0244051	1,1'-Thiocarbonyldiimidazole	0.258621	-1.95109	0.0285833	0.293777
S-CAP.vs.DC	550.16	HMDB0244682	5-Carboxytetramethylrhodamine succinimidyl ester	3.65262	1.86893	0.0306239	0.295127
S-CAP.vs.DC	236.018	HMDB0244959	2-(Trifluoromethyl)isonicotinic acid	2.72398	1.44571	0.0167163	0.242271
S-CAP.vs.DC	255.002	HMDB0245323	2-Thiouracil	3.86739	1.95136	0.00955056	0.202194
S-CAP.vs.DC	365.232	HMDB0245599	Reichstein's substance E	2.91815	1.54506	0.0180017	0.245778
S-CAP.vs.DC	505.209	HMDB0245744	Prednisolone hemisuccinate	2.70254	1.43432	0.0349673	0.310254
S-CAP.vs.DC	482.914	HMDB0246129	Perfluorooctanesulfonyl fluoride	0.636122	-0.652624	0.00227578	0.141481
S-CAP.vs.DC	172.109	HMDB0246210	5-[(1-Iminoethyl)amino]-2-aminopentanoic acid	0.569171	-0.813066	0.00194287	0.141281
S-CAP.vs.DC	176.122	HMDB0246305	4-(Dimethylamino)butyl carbamimidothioate	1.51544	0.599741	0.0270143	0.288115
S-CAP.vs.DC	307.113	HMDB0246676	Propylenediamine tetra-acetic acid	0.657591	-0.604738	0.00529611	0.171758
S-CAP.vs.DC	247.096	HMDB0246876	5'-Amino-5'-deoxyadenosine	1.7588	0.814591	0.0435859	0.336112
S-CAP.vs.DC	607.35	HMDB0246992	Cucurbitacin IIa	1.96213	0.97242	0.00539799	0.171758
S-CAP.vs.DC	458.072	HMDB0248608	ARN-509	3.64737	1.86686	0.00912022	0.200705
S-CAP.vs.DC	478.199	HMDB0248935	Belotecan	1.61693	0.693257	0.0157018	0.239241
S-CAP.vs.DC	261.088	HMDB0249031	1,2,3-Benzotriazine	3.65173	1.86858	0.0249197	0.279659
S-CAP.vs.DC	230.186	HMDB0249388	Brivaracetam	1.9739	0.981046	0.0304365	0.295127
S-CAP.vs.DC	495.205	HMDB0249749	Cediranib	6.75409	2.75576	0.0172318	0.242271
S-CAP.vs.DC	439.222	HMDB0250201	Chromafenozide	0.555354	-0.84852	0.00158468	0.130258
S-CAP.vs.DC	679.315	HMDB0250416	4-Piperidinol, 1-(3-phenothiazin-10-ylpropyl)-	2.81246	1.49183	0.013692	0.232486
S-CAP.vs.DC	439.071	HMDB0251262	Diflufenican	0.473718	-1.0779	0.0384472	0.316657
S-CAP.vs.DC	263.078	HMDB0251386	Dimethyl malonate	4.13199	2.04684	0.0353407	0.311912
S-CAP.vs.DC	227.175	HMDB0251888	epsilon-(Hexanoyl)lysine	4.32397	2.11236	0.0279006	0.290739
S-CAP.vs.DC	327.136	HMDB0252126	Bis(3-methoxysalicylidene)ethylenediamine	2.63926	1.40013	0.0477457	0.350491
S-CAP.vs.DC	416.198	HMDB0252301	CID 9844747	9.64895	3.27037	0.00757486	0.189009
S-CAP.vs.DC	229.026	HMDB0252550	Furylfuramide	2.94086	1.55624	0.0133195	0.231921
S-CAP.vs.DC	568.225	HMDB0252678	Genipin 1-gentiobioside	3.64269	1.865	0.0356345	0.313452
S-CAP.vs.DC	416.162	HMDB0253377	Idelalisib	2.74176	1.4551	0.024038	0.277725
S-CAP.vs.DC	329.056	HMDB0254847	Monoacetyldapsone hydroxylamine	3.22084	1.68744	0.0267056	0.286315
S-CAP.vs.DC	382.167	HMDB0255026	N-(p-Amylcinnamoyl)anthranilic acid	2.42074	1.27545	0.0121142	0.223878
S-CAP.vs.DC	307.159	HMDB0255216	n-octyl-beta-D-thioglucopyranoside	0.216326	-2.20872	0.000581966	0.0973338
S-CAP.vs.DC	347.159	HMDB0255924	p-Hydroxyubenimex	0.584967	-0.773574	0.0164165	0.241441
S-CAP.vs.DC	165.063	HMDB0256585	Piracetam	4.82023	2.2691	0.0116935	0.222243
S-CAP.vs.DC	285.258	HMDB0256754	Pregnan-20-one	2.74524	1.45693	0.00601079	0.171847
S-CAP.vs.DC	305.099	HMDB0256798	Proline glutamate	0.634952	-0.655281	0.025753	0.281114
S-CAP.vs.DC	297.047	HMDB0257033	QUINALPHOS	0.407482	-1.29519	0.00151143	0.129634
S-CAP.vs.DC	611.381	HMDB0257317	ROXATIDINE	2.45157	1.2937	0.0236067	0.275301
S-CAP.vs.DC	413.201	HMDB0257743	3-(2-Phenylethenyl)hepta-2,4,6-trienenitrile	1.99223	0.994381	0.0310515	0.295127
S-CAP.vs.DC	186.087	HMDB0258202	Secnidazole	6.31641	2.65911	0.00713396	0.186652
S-CAP.vs.DC	427.217	HMDB0258253	serofendic acid	3.50497	1.8094	0.0357026	0.313452
S-CAP.vs.DC	317.151	HMDB0258470	2-Propenamide, 2-cyano-3-(4-hydroxy-3,5-bis(1-methylethyl)phenyl)-	7.868	2.976	0.0148505	0.239241
S-CAP.vs.DC	480.126	HMDB0258686	Talampicillin	3.29288	1.71935	0.0442973	0.339072
S-CAP.vs.DC	479.225	HMDB0258718	N-[(2S)-1-[[(2S)-1-Amino-1-oxopropan-2-yl]amino]-3-naphthalen-2-yl-1-oxopropan-2-yl]-N'-hydroxy-2-(2-methylpropyl)butanediamide	3.33943	1.7396	0.0111196	0.215001
S-CAP.vs.DC	265.158	HMDB0259164	TRIBUTYL PHOSPHATE	0.566662	-0.819441	0.0146825	0.239241
S-CAP.vs.DC	248.133	HMDB0259792	VERNOLATE	0.616845	-0.697019	0.0220883	0.27242
S-CAP.vs.DC	613.302	HMDB0260209	(E)-4-[[(1R)-2-[[(2R)-2-(2-Adamantyloxycarbonylamino)-3-(1H-indol-3-yl)-2-methylpropanoyl]amino]-1-phenylethyl]amino]-4-oxobut-2-enoic acid	2.81307	1.49214	0.0201526	0.257145
S-CAP.vs.DC	115.009	HMDB0260382	N-Carbamimidoyliminomethanethioamide	3.27231	1.71031	0.00906383	0.200705
S-CAP.vs.DC	434.167	HMDB0260415	N-[3,3-Dimethyl-1-(methylamino)-1-oxobutan-2-yl]-N'-hydroxy-3-(hydroxymethyl)-2-(4-methoxyphenyl)butanediamide	3.52005	1.8156	0.031723	0.297714
S-CAP.vs.DC	428.301	HMDB0260500	MG(20:4(8Z,11Z,14Z,17Z)-2OH(5S,6R)/0:0/0:0)	2.97611	1.57343	0.0157643	0.239241
S-CAP.vs.DC	536.27	HMDB0296923	DG(2:0/LTE4/0:0)	2.66123	1.41209	0.0135824	0.231921
S-CAP.vs.DC	597.366	HMDB0297111	DG(8:0/PGE2/0:0)	4.68876	2.22921	0.0304793	0.295127
S-CAP.vs.DC	197.082	HMDB0301824	Isoketocamphoric acid	3.75541	1.90897	0.0453816	0.344221
S-CAP.vs.DC	548.13	HMDB0301882	Apigeninidin 5-(5''-caffeylarabinoside)	3.44869	1.78605	0.00776446	0.189009
S-CAP.vs.DC	261.041	HMDB0302838	Isobergapten	0.605103	-0.724748	0.000820146	0.116174
S-CAP.vs.DC	225.008	HMDB0303136	trans-Propenyl propyl trisulfide	0.239169	-2.0639	4.45e-05	0.0973338
S-CAP.vs.DC	450.378	HMDB0303271	Polyglycerol esters of fatty acids	4.11122	2.03957	0.0131149	0.231921
S-CAP.vs.DC	255.125	HMDB0303804	7-Epijasmonic acid	1.70418	0.769074	0.016685	0.242271
S-CAP.vs.DC	303.052	HMDB0303943	(+)-taxifolin	5.69937	2.5108	0.0310094	0.295127
S-CAP.vs.DC	596.124	HMDB0304224	6-(alpha-D-glucosaminyl)-1-phosphatidyl-1D-myo-inositol	3.60119	1.84847	0.00666942	0.181376
S-CAP.vs.DC	1047.73	LMSP0601AA03	GM4(d18:1/20:0)	0.618136	-0.694005	0.00867247	0.197343
S-CAP.vs.DC	613.36	LMST05050017	Kurilensoside H	1.78228	0.833726	0.0114517	0.218891
S-CAP.vs.DC	239.086		Methiuron	3.72535	1.89738	0.015302	0.239241
S-CAP.vs.DC	683.18	LMPK12112337	Isorhamnetin 3-(6'''-acetylglucosyl)(1->6)-galactoside	3.63872	1.86343	0.0255101	0.281114
S-CAP.vs.DC	355.281	LMGL01020063	1-O-(2R-hydroxy-hexadecyl)-sn-glycerol	0.542745	-0.881654	0.00349381	0.151777
S-CAP.vs.DC	675.343	LMST05050011	Asteriidoside L	2.17822	1.12315	0.0164569	0.241441
S-CAP.vs.DC	556.327	LMGP03060002	PS(O-18:0/0:0)	0.659102	-0.601427	0.0298589	0.295127
S-CAP.vs.DC	399.326	LMST01010324	3beta-hydroxy-5alpha-cholest-8(9),14(15)-dien-23-one	1.9101	0.933648	0.0344752	0.309847
S-CAP.vs.DC	427.217		CAY10594	1.51709	0.601303	0.0383553	0.316657
S-CAP.vs.DC	403.321	LMST04020031	Dihomodeoxycholic acid	2.22193	1.15181	0.00547444	0.171758
S-CAP.vs.DC	772.447	LMST01080059	(23S,24R,25S)-23,24-dihydroxy-spirost-5-en-3beta-yl O-alpha-L-rhamnopyranosyl-(1-2)-beta-D-glucopyranoside	3.38425	1.75883	0.00988233	0.204922
S-CAP.vs.DC	622.335	LMGP20020037	OOV-PE	0.664212	-0.590285	0.00138805	0.129634
S-CAP.vs.DC	385.31	LMFA01030838	26:6(8Z,11Z,14Z,17Z,20Z,23Z)	2.22902	1.15641	0.00591408	0.171758
S-CAP.vs.DC	575.358	LMST01090002	nuatigenin 3-beta-D-glucopyranoside	2.39581	1.26051	0.0287528	0.293777
S-CAP.vs.DC	494.36	LMGP02070004	PE(P-20:0/0:0)	0.643592	-0.635781	0.0231035	0.272608
S-CAP.vs.DC	609.366	LMST01010435	Brainesteroside D	1.81822	0.862529	0.0250815	0.279659
S-CAP.vs.DC	431.317	LMST01031208	Certonardosterol L	1.63092	0.705682	0.0119819	0.223878
S-CAP.vs.DC	429.196	LMST02030213	Ptilosteroid B	4.13753	2.04877	0.0299343	0.295127
S-CAP.vs.DC	415.152	LMPK12120470	Anguvetin	1.59192	0.670772	0.043545	0.336112
S-CAP.vs.DC	415.32	LMST01080045	Yamogenin	2.15271	1.10615	0.00625952	0.177442
S-CAP.vs.DC	474.357	LMST01040192	Norselic acid D	0.561583	-0.832428	0.00584229	0.171758
S-CAP.vs.DC	561.379	LMST03020610	Vitamin D3 glucosiduronate	3.40556	1.76789	0.00994091	0.204922
S-CAP.vs.DC	448.234	LMST02030237	Arthriniumsteroid C	0.536159	-0.899267	0.00776759	0.189009
S-CAP.vs.DC	399.326	LMFA07010407	13E,15E,18Z,20Z-pentacosatetraen-11-ynyl acetate	1.59539	0.673907	0.00119319	0.120946
S-CAP.vs.DC	582.379	LMGP01050041	PC(19:0/0:0)	0.544703	-0.876458	0.0477829	0.350491
S-CAP.vs.DC	385.17	LMFA07040161	Berkeleylactone A	1.57917	0.659168	0.0495342	0.353597
S-CAP.vs.DC	441.233		Dizocilpine	4.3025	2.10518	0.0220797	0.27242
S-CAP.vs.DC	455.173		PF-3845	2.16388	1.11362	0.00332048	0.151167
S-CAP.vs.DC	484.238	LMFA03020033	14,15-LTE4	9.31422	3.21943	0.00591665	0.171758
S-CAP.vs.DC	353.23	LMFA02000223	9,10,18-TriHOME(12Z)	0.646651	-0.628942	0.00949659	0.202194
S-CAP.vs.DC	445.191	LMST02030212	Ptilosteroid A	2.40129	1.26381	0.0384702	0.316657
S-CAP.vs.DC	381.077	LMPK12120074	Lophirone D	1.51885	0.602984	0.0450226	0.342624
S-CAP.vs.DC	433.273	LMPR0104030011	(+)-subersic acid	2.83163	1.50163	0.027452	0.289931
S-CAP.vs.DC	493.318	LMST01080004	Digitogenin	4.12519	2.04446	0.00792211	0.189009
S-CAP.vs.DC	450.3	LMGP02060014	1-(2-methoxy-14-methyl-pentadecanyl)-sn-glycero-3-phosphoethanolamine	0.660718	-0.597893	0.00227643	0.141481
S-CAP.vs.DC	403.126	LMPR0102070042	Tarrenoside	3.94839	1.98127	0.00906091	0.200705
S-CAP.vs.DC	366.24	LMSP01050007	C17 Sphingosine-1-phosphate	0.657826	-0.604223	0.000303797	0.0973338
S-CAP.vs.DC	387.325	LMFA01030831	Shibic acid	4.82865	2.27162	0.0125414	0.228076
S-CAP.vs.DC	411.312	LMFA13040066	oscr#32	6.59612	2.72162	0.0442754	0.339072
S-CAP.vs.DC	227.187		Ethirimol	4.48247	2.16429	0.00509885	0.171758
S-CAP.vs.DC	464.3	LMFA02000382	Solacetal B	2.76278	1.46612	0.0168562	0.242271
S-CAP.vs.DC	225.999		Acetic acid, (2-benzothiazolylthio)-	3.47322	1.79627	0.0382295	0.316657
S-CAP.vs.DC	285.244	LMFA06000116	2-methylpentadecanal	0.180186	-2.47244	0.00771132	0.189009
S-CAP.vs.DC	263.2	LMFA01030475	10E,16-heptadecadien-8-ynoic acid	1.90711	0.931389	0.00368525	0.15804
S-CAP.vs.DC	297.208	LMFA01140023	Hydnocarpic acid	1.5155	0.59979	0.0347362	0.309847
S-CAP.vs.DC	594.493	LMFA13010025	1-(O-alpha-D-glucopyranosyl)-(1,3S,25R)-hexacosanetriol	2.02019	1.01449	0.0292361	0.295127
S-CAP.vs.DC	269.19	LMFA01030502	8,11,14-nonadecatriynoic acid	3.30401	1.72422	0.0408496	0.324565
S-CAP.vs.DC	498.187		Lankacidin C	1.7489	0.806446	0.0373403	0.316657
S-CAP.vs.DC	284.294	LMSP01080058	Enigmol	1.52247	0.60641	0.0197528	0.257094
S-CAP.vs.DC	300.973		Demeton-S-methylsulphon	0.507194	-0.97939	0.0336115	0.309726
S-CAP.vs.DC	222.185		Tapentadol	1.62322	0.69886	0.0101647	0.206066
S-CAP.vs.DC	429.231		Tris(2-methyl-1-aziridinyl)phosphine oxide	1.73353	0.793714	0.0316061	0.297714
S-CAP.vs.DC	191.108	LMFA01030464	5,11-dodecadiynoic acid	4.73491	2.24334	0.0330412	0.305311
S-CAP.vs.DC	241.179	LMFA02010016	(1S,2S)-3-oxo-2-pentyl-cyclopentanebutanoic acid	1.64605	0.719007	0.032598	0.303734
S-CAP.vs.NS-CAP	175.098	HMDB0000039	Butyric acid	1.69653	0.762583	0.008475	0.119615
S-CAP.vs.NS-CAP	245.14	HMDB0000413	3-Hydroxydodecanedioic acid	1.74765	0.805419	0.0258775	0.227133
S-CAP.vs.NS-CAP	199.098	HMDB0000424	2-Hydroxydecanedioic acid	1.90425	0.929222	0.0381247	0.264032
S-CAP.vs.NS-CAP	316.248	HMDB0000651	Decanoylcarnitine	1.77528	0.828045	0.0183272	0.189063
S-CAP.vs.NS-CAP	285.208	HMDB0000672	Hexadecanedioic acid	1.86281	0.89748	0.00537809	0.0913184
S-CAP.vs.NS-CAP	188.035	HMDB0000715	Kynurenic acid	5.08003	2.34484	0.00317391	0.0798251
S-CAP.vs.NS-CAP	180.034	HMDB0000742	Homocysteine	3.46916	1.79459	0.0200889	0.199992
S-CAP.vs.NS-CAP	127.04	HMDB0000752	Methylglutaric acid	1.84691	0.885117	0.027367	0.231168
S-CAP.vs.NS-CAP	181.051	HMDB0000755	Hydroxyphenyllactic acid	1.67805	0.746784	0.0119335	0.147147
S-CAP.vs.NS-CAP	260.186	HMDB0000756	Hexanoylcarnitine	1.78831	0.838594	0.0252631	0.224152
S-CAP.vs.NS-CAP	190.051	HMDB0000763	5-Hydroxyindoleacetic acid	2.64685	1.40428	0.00357816	0.0800793
S-CAP.vs.NS-CAP	287.052	HMDB0000788	Orotidine	2.73493	1.45151	0.0348502	0.252304
S-CAP.vs.NS-CAP	201.114	HMDB0000792	Sebacic acid	1.57688	0.65707	0.0120985	0.14722
S-CAP.vs.NS-CAP	138.055	HMDB0000875	Trigonelline	0.53677	-0.897623	0.00329523	0.0800793
S-CAP.vs.NS-CAP	365.232	HMDB0000903	Urocortisone	2.59202	1.37408	0.0104535	0.135531
S-CAP.vs.NS-CAP	411.24	HMDB0000949	Tetrahydrocortisol	2.32666	1.21826	0.0465162	0.288262
S-CAP.vs.NS-CAP	349.112	HMDB0001425	Estrone sulfate	6.12459	2.61461	0.00816844	0.117268
S-CAP.vs.NS-CAP	553.231	HMDB0001495	Queuine	5.99435	2.5836	0.0249879	0.223671
S-CAP.vs.NS-CAP	165.023	HMDB0001527	3-Methylthiopropionic acid	1.82265	0.866036	0.0241866	0.219849
S-CAP.vs.NS-CAP	289.068	HMDB0001552	2-Keto-glutaramic acid	3.56721	1.8348	0.00905512	0.124576
S-CAP.vs.NS-CAP	359.223	HMDB0001830	Progesterone	1.7671	0.821385	0.00438837	0.0843627
S-CAP.vs.NS-CAP	232.154	HMDB0002013	Butyrylcarnitine	1.70076	0.766182	0.0427177	0.27692
S-CAP.vs.NS-CAP	311.237	HMDB0002183	Docosahexaenoic acid	8.48987	3.08574	0.0236952	0.216559
S-CAP.vs.NS-CAP	325.089	HMDB0002273	4-Hydroxy-L-glutamic acid	3.37721	1.75583	0.015231	0.170394
S-CAP.vs.NS-CAP	459.288	HMDB0002355	Leukotriene E3	2.58138	1.36814	0.0202194	0.2001
S-CAP.vs.NS-CAP	346.285	HMDB0003116	Stanozolol	1.66525	0.735736	0.0267944	0.229813
S-CAP.vs.NS-CAP	170.154	HMDB0003634	(-)-Perillyl alcohol	2.72672	1.44717	4.04e-09	3.46e-06
S-CAP.vs.NS-CAP	232.029	HMDB0004148	Dopamine 4-sulfate	1.52818	0.611815	0.0425842	0.27659
S-CAP.vs.NS-CAP	431.134	HMDB0005018	Amlodipine	3.33018	1.7356	0.0477674	0.292162
S-CAP.vs.NS-CAP	376.306	HMDB0005076	13,14-Dihydro PGF-1a	0.417631	-1.2597	0.0436076	0.278373
S-CAP.vs.NS-CAP	339.033	HMDB0005807	Gallic acid	0.636895	-0.650873	0.0366976	0.260015
S-CAP.vs.NS-CAP	413.255	HMDB0005821	beta-Cortol	3.31091	1.72723	0.0393281	0.269575
S-CAP.vs.NS-CAP	384.994	HMDB0006235	D-myo-Inositol 3,4-bisphosphate	2.92571	1.54879	0.0149278	0.169266
S-CAP.vs.NS-CAP	263.104	HMDB0006344	Phenylacetylglutamine	2.02648	1.01898	0.0320524	0.243823
S-CAP.vs.NS-CAP	383.047	HMDB0006511	2,3-Diketo-L-gulonate	1.94906	0.96278	0.0401164	0.270552
S-CAP.vs.NS-CAP	303.195	HMDB0006773	11b-Hydroxyandrost-4-ene-3,17-dione	1.60905	0.686208	0.00982207	0.131947
S-CAP.vs.NS-CAP	147.067	HMDB0006961	Hydroxyacetone	1.51198	0.596439	0.0485241	0.294307
S-CAP.vs.NS-CAP	565.262	HMDB0010320	Cortolone-3-glucuronide	2.1759	1.12161	0.0153235	0.170857
S-CAP.vs.NS-CAP	445.191	HMDB0010335	Estriol-3-glucuronide	4.12566	2.04463	0.0129837	0.15326
S-CAP.vs.NS-CAP	507.225	HMDB0010337	6-Dehydrotestosterone glucuronide	2.69035	1.42779	0.026947	0.230444
S-CAP.vs.NS-CAP	445.191	HMDB0010353	15-Hydroxynorandrostene-3,17-dione glucuronide	3.67804	1.87894	0.0273179	0.231168
S-CAP.vs.NS-CAP	259.156	HMDB0010727	3-Oxododecanoic acid	2.55676	1.35432	0.0307556	0.241831
S-CAP.vs.NS-CAP	325.235	HMDB0011561	MG(14:0/0:0/0:0)	0.246156	-2.02235	0.018385	0.189063
S-CAP.vs.NS-CAP	190.055	HMDB0011745	N-Acetyl-L-methionine	1.58712	0.666408	0.0434647	0.278373
S-CAP.vs.NS-CAP	359.258	HMDB0012868	9'-Carboxy-gamma-chromanol	2.20872	1.14321	0.0336011	0.247567
S-CAP.vs.NS-CAP	320.063	HMDB0013220	Beta-Citryl-L-glutamic acid	1.79906	0.847242	0.0401986	0.270552
S-CAP.vs.NS-CAP	339.3	HMDB0013624	Alpha-Linolenoyl ethanolamide	2.13785	1.09616	6.94e-09	3.46e-06
S-CAP.vs.NS-CAP	245.094	HMDB0013713	N-Acetyltryptophan	8.479	3.08389	0.0318675	0.243823
S-CAP.vs.NS-CAP	685.334	HMDB0014428	Clemastine	3.69069	1.88389	0.0224514	0.209566
S-CAP.vs.NS-CAP	310.219	HMDB0014477	Methadone	2.10454	1.07351	4.04e-08	6.15e-06
S-CAP.vs.NS-CAP	310.219	HMDB0014749	Butorphanol	1.77677	0.829255	4.55e-08	6.16e-06
S-CAP.vs.NS-CAP	474.287	HMDB0014907	Hydrocortamate	2.53009	1.33919	0.00559081	0.0923224
S-CAP.vs.NS-CAP	312.235	HMDB0014948	Biperiden	1.92278	0.94319	3.71e-07	2.7e-05
S-CAP.vs.NS-CAP	181.085	HMDB0014989	Dacarbazine	5.17133	2.37054	0.0295595	0.237928
S-CAP.vs.NS-CAP	278.153	HMDB0015228	Oxamniquine	0.655508	-0.609315	0.00380646	0.0800793
S-CAP.vs.NS-CAP	147.068	HMDB0015231	Flucytosine	2.05603	1.03986	0.00754774	0.111713
S-CAP.vs.NS-CAP	729.329	HMDB0015248	Trimethaphan	4.08254	2.02947	0.026612	0.229813
S-CAP.vs.NS-CAP	292.191	HMDB0015341	Levobunolol	3.36421	1.75027	0.0302578	0.240523
S-CAP.vs.NS-CAP	265.151	HMDB0028807	Glutaminylthreonine	7.58518	2.92318	0.0371887	0.260015
S-CAP.vs.NS-CAP	263.123	HMDB0029437	Nopalinic acid	1.68203	0.750203	0.0395557	0.270007
S-CAP.vs.NS-CAP	447.297	HMDB0029887	Sorbitan palmitate	3.23695	1.69463	0.040015	0.270552
S-CAP.vs.NS-CAP	225.114	HMDB0030039	Jasmolone	2.36076	1.23925	0.023063	0.212523
S-CAP.vs.NS-CAP	140.072	HMDB0030352	Arecaidine	3.99623	1.99864	0.0252088	0.224152
S-CAP.vs.NS-CAP	417.265	HMDB0030365	Cavipetin D	3.89868	1.96299	0.00638901	0.102746
S-CAP.vs.NS-CAP	296.258	HMDB0030963	Punicic acid	1.68951	0.756607	7.67e-09	3.46e-06
S-CAP.vs.NS-CAP	775.39	HMDB0031025	Betavulgaroside IV	3.52549	1.81783	0.00951347	0.128836
S-CAP.vs.NS-CAP	143.108	HMDB0031230	2-Ethylhexanoic acid	1.84621	0.884569	0.00238312	0.0648092
S-CAP.vs.NS-CAP	210.185	HMDB0031733	4-(4-Methyl-3-pentenyl)-3-cyclohexene-1-carboxaldehyde	2.66564	1.41448	1.56e-07	1.41e-05
S-CAP.vs.NS-CAP	135.08	HMDB0032014	2,3,6-Trimethylbenzaldehyde	0.229662	-2.12241	8.22e-07	5.61e-05
S-CAP.vs.NS-CAP	271.136	HMDB0032223	Diisopentyl thiomalate	2.34806	1.23147	0.0136267	0.15882
S-CAP.vs.NS-CAP	188.039	HMDB0032493	2-Propionyl-2-thiazoline	4.18967	2.06684	0.0296609	0.237928
S-CAP.vs.NS-CAP	228.232	HMDB0032525	Tetradec-2-enal	2.07714	1.0546	1.25e-08	3.46e-06
S-CAP.vs.NS-CAP	184.169	HMDB0032540	2,6,6-Trimethyl-1-cyclohexen-1-acetaldehyde	2.72603	1.4468	3.68e-08	5.86e-06
S-CAP.vs.NS-CAP	253.006	HMDB0032684	Lactyltrimethylammonium betaine	4.80401	2.26424	0.00532097	0.091275
S-CAP.vs.NS-CAP	197.155	HMDB0032712	1,4-Undecadiene	1.62622	0.70152	0.0349983	0.252304
S-CAP.vs.NS-CAP	681.348	HMDB0032821	Corchorusoside B	1.92897	0.947831	0.0425364	0.27659
S-CAP.vs.NS-CAP	529.207	HMDB0032834	7-Acetoxy-6-hydroxylimonin	3.09463	1.62977	0.0214249	0.203598
S-CAP.vs.NS-CAP	180.103	HMDB0032934	3-Butylpyridine	0.611026	-0.710695	0.0174112	0.186071
S-CAP.vs.NS-CAP	186.185	HMDB0033577	10-Undecen-2-one	1.56487	0.646044	2.42e-07	1.98e-05
S-CAP.vs.NS-CAP	296.294	HMDB0033609	2-Pentadecylfuran	2.74126	1.45484	6.42e-08	7.55e-06
S-CAP.vs.NS-CAP	317.099	HMDB0033927	3-Hydroxymugineic acid	2.32424	1.21676	0.00355228	0.0800793
S-CAP.vs.NS-CAP	284.294	HMDB0034146	Octadecanamide	2.30224	1.20304	2.24e-08	4.17e-06
S-CAP.vs.NS-CAP	253.145	HMDB0034672	(5alpha,8beta,9beta)-5,9-Epoxy-3,6-megastigmadien-8-ol	1.87196	0.904552	0.0309465	0.242426
S-CAP.vs.NS-CAP	605.334	HMDB0034706	Cucurbitacin C	1.94886	0.962628	0.00223411	0.0622759
S-CAP.vs.NS-CAP	172.169	HMDB0034969	(-)-Carvomenthone	2.00613	1.00442	1.01e-07	1e-05
S-CAP.vs.NS-CAP	438.139	HMDB0035030	Amygdalin	3.63506	1.86198	0.0230111	0.212523
S-CAP.vs.NS-CAP	281.176	HMDB0035032	Epilubimin	1.6735	0.742872	0.0401603	0.270552
S-CAP.vs.NS-CAP	224.2	HMDB0035631	alpha-Irone	2.60366	1.38054	2.43e-07	1.98e-05
S-CAP.vs.NS-CAP	171.139	HMDB0035723	(1R,2S,3S,4R)-p-Menthane-2,3-diol	1.65148	0.723762	0.0101933	0.134988
S-CAP.vs.NS-CAP	513.177	HMDB0035732	Dukunolide D	16.8686	4.07627	0.0478044	0.292162
S-CAP.vs.NS-CAP	238.216	HMDB0036118	(3S,6E)-6-Caryophyllen-15-al	2.39145	1.25788	3.37e-07	2.62e-05
S-CAP.vs.NS-CAP	277.145	HMDB0036206	alpha-Amylcinnamyl formate	2.66828	1.41591	0.0450055	0.282977
S-CAP.vs.NS-CAP	253.145	HMDB0036686	2,2,6,7-Tetramethylbicyclo[4.3.0]nona-1(9),4-diene-7,8-diol	1.89895	0.925202	0.0299778	0.23966
S-CAP.vs.NS-CAP	212.2	HMDB0036820	beta-Ionol	2.7829	1.47659	1.23e-08	3.46e-06
S-CAP.vs.NS-CAP	553.23	HMDB0037002	Mozambioside	2.54879	1.34981	0.00537147	0.0913184
S-CAP.vs.NS-CAP	118.065	HMDB0037071	2-Acetyl-4-methylpyridine	2.48334	1.31228	6.28e-08	7.55e-06
S-CAP.vs.NS-CAP	182.154	HMDB0037294	2-Methyl-3-(2-pentenyl)-2-cyclopenten-1-one	2.77094	1.47037	3.49e-07	2.65e-05
S-CAP.vs.NS-CAP	280.263	HMDB0037519	2-(5,8-Tetradecadienyl)cyclobutanone	2.74457	1.45658	8.86e-08	9.56e-06
S-CAP.vs.NS-CAP	265.252	HMDB0037543	(±)-(Z)-2-(5-Tetradecenyl)cyclobutanone	2.74688	1.45779	1.27e-08	3.46e-06
S-CAP.vs.NS-CAP	281.138	HMDB0037560	3,7,8,15-Scirpenetetrol	0.0756251	-3.72499	1.06e-06	6.72e-05
S-CAP.vs.NS-CAP	513.179	HMDB0038158	Jangomolide	5.28158	2.40097	0.012991	0.15326
S-CAP.vs.NS-CAP	441.177	HMDB0038717	(10S,11R)-Pterosin C 4-glucoside	1.83026	0.87205	0.0320652	0.243823
S-CAP.vs.NS-CAP	249.112	HMDB0038804	3,4-Dihydro-6-hydroxy-2,5,7,8-tetramethyl-2H-1-benzopyran-2-carboxylic acid	3.0766	1.62134	0.00612523	0.0999458
S-CAP.vs.NS-CAP	453.177	HMDB0039084	3-O-Methylniveusin A	2.89148	1.53181	0.0195443	0.196425
S-CAP.vs.NS-CAP	839.405	HMDB0039318	Licoricesaponin G2	6.91272	2.78925	0.0418389	0.276038
S-CAP.vs.NS-CAP	240.232	HMDB0039538	(6Z,9Z)-6,9-Pentadecadien-2-one	2.80452	1.48775	9.01e-09	3.46e-06
S-CAP.vs.NS-CAP	257.176	HMDB0039805	4-(3-Hydroxybutyl)-3,3,5-trimethylcyclohexanone	1.66146	0.73245	0.0180083	0.1881
S-CAP.vs.NS-CAP	226.216	HMDB0039884	2-Cyclotetradecen-1-one	2.74144	1.45493	2.24e-08	4.17e-06
S-CAP.vs.NS-CAP	156.138	HMDB0040338	3,5,5-Trimethyl-3-cyclohexen-1-one	2.51302	1.32942	6.55e-08	7.55e-06
S-CAP.vs.NS-CAP	117.035	HMDB0040549	xi-2,3-Octadiene-5,7-diyn-1-ol	5.00125	2.32229	0.00323032	0.0800793
S-CAP.vs.NS-CAP	271.156	HMDB0040615	4,5-Dihydrovomifoliol	2.28106	1.18971	0.0343603	0.249883
S-CAP.vs.NS-CAP	279.158	HMDB0041036	Sugeonol	1.7747	0.827575	0.0102502	0.134988
S-CAP.vs.NS-CAP	439.148	HMDB0041222	a-L-Fucopyranosyl-(1->2)-b-D-galactopyranosyl-(1->2)-D-xylose	5.69297	2.50918	0.00380513	0.0800793
S-CAP.vs.NS-CAP	437.193	HMDB0041407	Clausarinol	0.326565	-1.61456	0.000369094	0.014191
S-CAP.vs.NS-CAP	269.114	HMDB0059747	4-Hydroxy-3-methoxy-cinnamoylglycine	6.12272	2.61417	0.0487432	0.294307
S-CAP.vs.NS-CAP	170.154	HMDB0059875	Carvotanacetone	2.63038	1.39527	1.02e-07	1e-05
S-CAP.vs.NS-CAP	216.982	HMDB0059968	3-hydroxybenzoic acid-3-O-sulphate	2.25982	1.17621	0.0333261	0.246821
S-CAP.vs.NS-CAP	216.981	HMDB0059982	4-hydroxybenzoic acid-4-O-sulphate	1.52732	0.611005	0.00900557	0.124576
S-CAP.vs.NS-CAP	291.063	HMDB0060406	5'-Deoxy-5-fluorouridine	3.37257	1.75385	0.00380629	0.0800793
S-CAP.vs.NS-CAP	180.008	HMDB0060483	Iminoerythrose 4-phosphate	4.25019	2.08753	0.00623526	0.100758
S-CAP.vs.NS-CAP	695.364	HMDB0060818	Digoxigenin bisdigitoxoside	2.11823	1.08286	0.0323589	0.243823
S-CAP.vs.NS-CAP	375.119	HMDB0060833	N-Acetylserotonin glucuronide	1.58193	0.661683	0.0300202	0.23966
S-CAP.vs.NS-CAP	353.161	HMDB0060933	Propofol glucuronide	3.64854	1.86732	0.0486141	0.294307
S-CAP.vs.NS-CAP	332.243	HMDB0061636	3-hydroxydecanoyl carnitine	1.76862	0.822625	0.00606238	0.0994052
S-CAP.vs.NS-CAP	111.117	HMDB0061900	2,4-Octadiene	1.79615	0.844912	0.0250752	0.223671
S-CAP.vs.NS-CAP	311.223	HMDB0062434	(10E,12Z)-(9S)-9-Hydroperoxyoctadeca-10,12-dienoic acid	1.51578	0.600061	0.00407104	0.0820338
S-CAP.vs.NS-CAP	297.29	HMDB0062656	Linoleamide	2.35913	1.23825	2.72e-09	3.46e-06
S-CAP.vs.NS-CAP	514.283	HMDB0062801	Sulfoglycolithocholate(2-)	9.38283	3.23002	0.0451294	0.283223
S-CAP.vs.NS-CAP	370.079	HMDB0240252	Salicyluric beta-D-glucuronide	99.5962	6.63802	0.0170493	0.183376
S-CAP.vs.NS-CAP	597.366	HMDB0240375	Nonadecylresorcinol glucuronide	6.85734	2.77765	0.0196056	0.196425
S-CAP.vs.NS-CAP	230.013	HMDB0240381	HPAA sulfate	8.50205	3.08781	0.0322506	0.243823
S-CAP.vs.NS-CAP	233.013	HMDB0240530	Hydroxytyrosol 3'-sulfate	2.37138	1.24573	0.047864	0.292162
S-CAP.vs.NS-CAP	258.044	HMDB0240719	Metanephrine sulfate	3.35101	1.7446	0.0121359	0.14722
S-CAP.vs.NS-CAP	288.217	HMDB0241043	6-Methylheptanoylcarnitine	2.07398	1.0524	0.0311552	0.243152
S-CAP.vs.NS-CAP	360.274	HMDB0241208	12-Hydroxydodecanoylcarnitine	1.69373	0.760208	0.00342636	0.0800793
S-CAP.vs.NS-CAP	653.392	HMDB0242297	(17E,19E,21E,23E,25E)-4,6,8,10,12,14,16,27-Octahydroxy-3-(1-hydroxyhexyl)-17,28-dimethyl-1-oxacyclooctacosa-17,19,21,23,25-pentaen-2-one	3.16598	1.66265	0.00473122	0.0876864
S-CAP.vs.NS-CAP	275.127	HMDB0242312	(1E)-1-{[(Diaminomethylidene)amino]imino}-2,3-dihydro-1H-indene-4-carboximidamide	2.56724	1.36022	0.0465356	0.288262
S-CAP.vs.NS-CAP	221.126	HMDB0243523	(-)-Slaframine	1.80856	0.854838	1.84e-07	1.58e-05
S-CAP.vs.NS-CAP	256.263	HMDB0243751	(Z)-11-Hexadecenal	2.48013	1.31041	1.86e-08	4.14e-06
S-CAP.vs.NS-CAP	291.243	HMDB0243769	1-(1-(3-Methoxyphenyl)cyclohexyl)piperidine	2.26338	1.17848	1.14e-06	7.04e-05
S-CAP.vs.NS-CAP	267.171	HMDB0244256	1,9-Heptadecadiene-4,6-diyn-3-ol, (3R,9Z)-	1.62798	0.703085	6.35e-05	0.00287003
S-CAP.vs.NS-CAP	339.233	HMDB0244434	2,2'-Methylenebis(4-methyl-6-tert-butylphenol)	3.92927	1.97426	0.0119834	0.147147
S-CAP.vs.NS-CAP	236.018	HMDB0244959	2-(Trifluoromethyl)isonicotinic acid	3.5629	1.83305	0.00620814	0.100758
S-CAP.vs.NS-CAP	300.016	HMDB0244960	ONO-2235; ONO 2235; ONO2235; Sorbistat	4.07951	2.0284	0.0184527	0.189063
S-CAP.vs.NS-CAP	196.169	HMDB0245090	2-Cyclohexylidenecyclohexanone	2.69804	1.43191	1.72e-07	1.51e-05
S-CAP.vs.NS-CAP	183.139	HMDB0245119	2-Ethylhexyl acrylate	2.0059	1.00425	0.00557286	0.0923224
S-CAP.vs.NS-CAP	255.002	HMDB0245323	2-Thiouracil	4.67415	2.2247	0.00531364	0.091275
S-CAP.vs.NS-CAP	365.232	HMDB0245599	Reichstein's substance E	3.73977	1.90295	0.00356771	0.0800793
S-CAP.vs.NS-CAP	505.209	HMDB0245744	Prednisolone hemisuccinate	3.19259	1.67473	0.0103795	0.135531
S-CAP.vs.NS-CAP	298.274	HMDB0245914	3-Ketosphingosine	1.78475	0.835719	1.35e-08	3.46e-06
S-CAP.vs.NS-CAP	392.061	HMDB0245974	3-Phosphoadenosine	40.5502	5.34164	0.015997	0.1766
S-CAP.vs.NS-CAP	202.034	HMDB0246285	4-(2-Aminoethyl)benzenesulfonyl fluoride	1.6206	0.696525	0.0104139	0.135531
S-CAP.vs.NS-CAP	371.19	HMDB0246414	4-Dodecan-6-ylbenzenesulfonic Acid	0.569334	-0.812653	0.026785	0.229813
S-CAP.vs.NS-CAP	119.085	HMDB0246518	4-Methylstyrene	0.18097	-2.46618	1.16e-06	7.04e-05
S-CAP.vs.NS-CAP	247.096	HMDB0246876	5'-Amino-5'-deoxyadenosine	1.93401	0.951595	0.0210843	0.203247
S-CAP.vs.NS-CAP	307.19	HMDB0247708	1-[2,3-Dimethyl-2-(2-methylbut-3-en-2-yl)furan-3-yl]-3,5-dihydroxy-4-methoxyhexan-2-one	1.64096	0.714541	0.0264597	0.229294
S-CAP.vs.NS-CAP	460.269	HMDB0247800	[(2S,4R,5R,6R,14S,16R)-14-Hydroxy-7,11-dimethyl-6-(2-oxopyran-4-yl)-3-oxapentacyclo[8.8.0.02,4.02,7.011,16]octadecan-5-yl] acetate	0.113048	-3.14499	8.89e-07	5.95e-05
S-CAP.vs.NS-CAP	188.036	HMDB0248196	alpha-Cyano-4-hydroxycinnamate	2.30472	1.20459	0.0181071	0.1881
S-CAP.vs.NS-CAP	458.072	HMDB0248608	ARN-509	4.98309	2.31704	0.00368427	0.0800793
S-CAP.vs.NS-CAP	261.088	HMDB0249031	1,2,3-Benzotriazine	6.76161	2.75737	0.00700124	0.106244
S-CAP.vs.NS-CAP	223.142	HMDB0251407	Dimethyl suberimidate	2.3733	1.24689	1.07e-08	3.46e-06
S-CAP.vs.NS-CAP	253.031	HMDB0251505	Djenkolic acid	1.56626	0.647325	0.0112916	0.143614
S-CAP.vs.NS-CAP	200.201	HMDB0251566	Dodecanamide	1.51522	0.599523	5.13e-06	0.000285913
S-CAP.vs.NS-CAP	267.109	HMDB0251602	Doxofylline	1133.91	10.1471	0.0422257	0.27659
S-CAP.vs.NS-CAP	225.098	HMDB0252111	Etofylline	6.76468	2.75802	0.0130122	0.15326
S-CAP.vs.NS-CAP	497.184	HMDB0252477	7-[3-(4-Acetyl-3-hydroxy-2-propylphenoxy)-2-hydroxypropoxy]-4-oxo-8-propylchromene-2-carboxylic acid	11.2608	3.49323	0.0210699	0.203247
S-CAP.vs.NS-CAP	229.026	HMDB0252550	Furylfuramide	3.64874	1.8674	0.00471159	0.0876864
S-CAP.vs.NS-CAP	399.079	HMDB0252783	Glucose lactate pyruvate	2.02581	1.0185	0.021404	0.203598
S-CAP.vs.NS-CAP	278.248	HMDB0252913	Gonal	2.39862	1.26221	4.37e-08	6.16e-06
S-CAP.vs.NS-CAP	386.29	HMDB0253296	hydroxytetradecenoylcarnitine	1.62381	0.69938	0.00671822	0.104395
S-CAP.vs.NS-CAP	551.232	HMDB0253337	Ibutamoren	9.50124	3.24812	0.0168233	0.181529
S-CAP.vs.NS-CAP	299.138	HMDB0253478	indoprofen	1.68413	0.752005	0.0155556	0.172869
S-CAP.vs.NS-CAP	245.049	HMDB0253829	2,2-Difluoro-n-(2-hydroxyethyl)-3-(2-nitro-1h-imidazol-1-yl)propanamide	2.73982	1.45408	0.032631	0.245282
S-CAP.vs.NS-CAP	525.272	HMDB0255516	Neoandrographolide	3.63702	1.86276	0.02226	0.208845
S-CAP.vs.NS-CAP	256.056	HMDB0255584	Nicorandil	0.602011	-0.732139	0.0002589	0.0103098
S-CAP.vs.NS-CAP	190.035	HMDB0255635	Nitrilotriacetic acid	2.26604	1.18017	0.0328957	0.245953
S-CAP.vs.NS-CAP	412.305	HMDB0255727	Norcholic acid	2.28613	1.19291	0.0267656	0.229813
S-CAP.vs.NS-CAP	254.247	HMDB0256086	Palmitoleamide	2.63275	1.39657	9.68e-08	1e-05
S-CAP.vs.NS-CAP	249.038	HMDB0256226	Penicillamine cysteine disulfide	1.75695	0.81307	0.00774723	0.11366
S-CAP.vs.NS-CAP	400.097	HMDB0256366	Cligosiban	9.49874	3.24774	0.0200627	0.199992
S-CAP.vs.NS-CAP	154.99	HMDB0256445	Phenyl dihydrogen phosphate	1.63719	0.711224	9.81e-05	0.00431877
S-CAP.vs.NS-CAP	295.107	HMDB0256608	Piromelatine	1.81756	0.862004	0.00869185	0.122161
S-CAP.vs.NS-CAP	285.258	HMDB0256754	Pregnan-20-one	2.13205	1.09224	0.0231389	0.212637
S-CAP.vs.NS-CAP	626.356	HMDB0257306	ROSAMICIN	0.302672	-1.72417	0.0175372	0.186426
S-CAP.vs.NS-CAP	611.381	HMDB0257317	ROXATIDINE	3.29674	1.72104	0.00504125	0.0893423
S-CAP.vs.NS-CAP	324.219	HMDB0257646	18-Nitrooctadeca-9,12-dienoic acid	0.429554	-1.21909	0.0335003	0.24737
S-CAP.vs.NS-CAP	413.201	HMDB0257743	3-(2-Phenylethenyl)hepta-2,4,6-trienenitrile	1.84009	0.879775	0.0490584	0.295362
S-CAP.vs.NS-CAP	242.247	HMDB0257819	(2R,5S,8R)-2,8-Dimethyl-5-propan-2-ylcyclodecan-1-one	1.82057	0.864393	4.6e-08	6.16e-06
S-CAP.vs.NS-CAP	232.029	HMDB0258566	Sulbactam	4.3747	2.12918	0.0270847	0.230444
S-CAP.vs.NS-CAP	480.126	HMDB0258686	Talampicillin	4.27972	2.09752	0.0243835	0.220186
S-CAP.vs.NS-CAP	493.189	HMDB0258726	Tarazepide	1.58724	0.666516	0.0283243	0.233938
S-CAP.vs.NS-CAP	508.238	HMDB0258743	Taurodehydrocholic acid	1.93157	0.949777	0.0311845	0.243152
S-CAP.vs.NS-CAP	269.14	HMDB0259407	1,5-Dihydro-7-(1-piperidinyl)-imidazo(2,1-b)quinazolin-2(3H)-one	2.86984	1.52097	0.0342033	0.249883
S-CAP.vs.NS-CAP	269.258	HMDB0259472	2,4-Dodecadienamide, N-(2-methylpropyl)-, (2E,4E)-	2.18968	1.13072	2.75e-09	3.46e-06
S-CAP.vs.NS-CAP	236.981	HMDB0260226	[(2R)-2-[(1S)-1,2-Dihydroxyethyl]-4,5-dioxooxolan-3-yl] dihydrogen phosphate	0.4194	-1.2536	0.0439354	0.279931
S-CAP.vs.NS-CAP	115.009	HMDB0260382	N-Carbamimidoyliminomethanethioamide	4.25873	2.09042	0.00400453	0.0820338
S-CAP.vs.NS-CAP	750.545	HMDB0285373	PE(20:3(6,8,11)-OH(5)/P-18:0)	1.51595	0.600221	0.00130569	0.0408182
S-CAP.vs.NS-CAP	536.27	HMDB0296923	DG(2:0/LTE4/0:0)	2.63367	1.39708	0.0172905	0.185375
S-CAP.vs.NS-CAP	497.277	HMDB0297002	DG(20:4(6E,8Z,11Z,13E)-2OH(5S,15S)/0:0/2:0)	0.578134	-0.790524	0.0342735	0.249883
S-CAP.vs.NS-CAP	597.366	HMDB0297111	DG(8:0/PGE2/0:0)	4.58603	2.19724	0.0319452	0.243823
S-CAP.vs.NS-CAP	548.13	HMDB0301882	Apigeninidin 5-(5''-caffeylarabinoside)	4.65524	2.21886	0.00279126	0.0723782
S-CAP.vs.NS-CAP	408.029	HMDB0301921	2-Hydroxyethyl glucosinolate	2.16381	1.11358	0.0032861	0.0800793
S-CAP.vs.NS-CAP	263.237	HMDB0302286	Malvalic acid	1.7121	0.775769	4.19e-09	3.46e-06
S-CAP.vs.NS-CAP	168.138	HMDB0302916	Eucarvone	2.93838	1.55502	1.5e-07	1.4e-05
S-CAP.vs.NS-CAP	419.315	HMDB0303029	Furost-5-ene-3beta,22,26-triol	2.00269	1.00194	0.0397491	0.270245
S-CAP.vs.NS-CAP	184.169	HMDB0303211	(+/-)-cis- and trans-2-Methyl-2-(4-methyl-3-pentenyl)cyclopropanecarbaldehyde	2.67487	1.41947	1.4e-07	1.34e-05
S-CAP.vs.NS-CAP	529.194	HMDB0303586	Plantacyanin	3.37458	1.75471	0.0443715	0.28102
S-CAP.vs.NS-CAP	303.052	HMDB0303943	(+)-taxifolin	8.42044	3.0739	0.0203209	0.200511
S-CAP.vs.NS-CAP	596.124	HMDB0304224	6-(alpha-D-glucosaminyl)-1-phosphatidyl-1D-myo-inositol	4.92812	2.30104	0.00217504	0.0611387
S-CAP.vs.NS-CAP	549.267	HMDB0304812	Val-Phe-Val-Tyr	4.39805	2.13686	0.0472541	0.291143
S-CAP.vs.NS-CAP	437.193	LMST01130017	19-oxodesacetylcinobufagin	0.0958835	-3.38257	7.74e-07	5.4e-05
S-CAP.vs.NS-CAP	278.247	LMFA01140088	6-[1]-ladderane hexanol	1.68463	0.752433	2.54e-07	2.02e-05
S-CAP.vs.NS-CAP	318.24	LMSP01080013	(4E,8E,10E-d18:3)sphingosine	2.32071	1.21457	1.56e-08	3.72e-06
S-CAP.vs.NS-CAP	239.086		Methiuron	3.34026	1.73996	0.0183611	0.189063
S-CAP.vs.NS-CAP	323.306	LMSP01080053	Clavepictine B	2.33726	1.22482	1.17e-08	3.46e-06
S-CAP.vs.NS-CAP	343.332	LMFA08040061	Trans-11-octadecenoic acid ethanolamide	2.88322	1.52768	7.58e-06	0.000402519
S-CAP.vs.NS-CAP	198.185	LMFA01100005	12-amino-dodecanoic acid	2.67677	1.42049	3.19e-08	5.33e-06
S-CAP.vs.NS-CAP	316.225	LMFA08020322	2'-hydroxy-N-(isobutyl)-tetradeca-2E,4E,8Z-trienamide	1.78518	0.836067	2.03e-08	4.17e-06
S-CAP.vs.NS-CAP	332.315	LMFA01050072	19-hydroxy-nonadecanoic acid	0.648369	-0.625114	4.6e-05	0.00210638
S-CAP.vs.NS-CAP	381.26	LMFA07090106	Siegesbeckin C	0.40739	-1.29552	0.0388143	0.267699
S-CAP.vs.NS-CAP	390.297	LMFA03010114	PGE2alpha dimethyl amine	0.589764	-0.76179	9.4e-07	6.09e-05
S-CAP.vs.NS-CAP	675.343	LMST05050011	Asteriidoside L	2.50242	1.32332	0.0282711	0.233938
S-CAP.vs.NS-CAP	304.284	LMSP01030004	t17:0 phytosphingosine	0.530694	-0.914048	1.97e-05	0.00094017
S-CAP.vs.NS-CAP	366.3		N-cis-octadec-9Z-enoyl-L-Homoserine lactone	0.579342	-0.787512	0.000255879	0.0103098
S-CAP.vs.NS-CAP	540.265	LMST05040022	N-(7alpha-Hydroxy-3-oxochol-4-en-24-oyl)-taurine	2.42821	1.27989	0.00666663	0.104395
S-CAP.vs.NS-CAP	142.122	LMFA01100020	3-amino-octanoic acid	2.4056	1.26639	5.03e-08	6.47e-06
S-CAP.vs.NS-CAP	511.274	LMST05020035	eurysterol B sulfonic acid	2.82946	1.50053	0.00810131	0.117268
S-CAP.vs.NS-CAP	156.138	LMFA01100019	3R-aminononanoic acid	2.75457	1.46183	2.82e-08	4.97e-06
S-CAP.vs.NS-CAP	562.423	LMGP02060029	1-(2-methoxy-17Z-tetracosenyl)-sn-glycero-3-phosphoethanolamine	0.577727	-0.79154	0.00139231	0.0427273
S-CAP.vs.NS-CAP	429.196	LMST02030213	Ptilosteroid B	4.98389	2.31727	0.0207502	0.20236
S-CAP.vs.NS-CAP	426.266	LMFA08020375	Oxidized macamide	2.62256	1.39097	0.0428331	0.277131
S-CAP.vs.NS-CAP	429.196	LMST02030214	Ptilosteroid C	5.80235	2.53664	0.0352268	0.253406
S-CAP.vs.NS-CAP	298.31		Palmitoyl N-Isopropylamide	2.10704	1.07522	9.47e-07	6.09e-05
S-CAP.vs.NS-CAP	593.259	LMST01130043	3-O(beta-D-glucopyranosyl)-3beta,5beta,14beta,16beta-tetrahydroxy-19-oxo-bufa-20,22-dienolide	4.65916	2.22007	0.0208821	0.202465
S-CAP.vs.NS-CAP	250.216	LMFA08020381	N-Isobutyl-2E,4E,8Z-dodecatrienamide	1.54937	0.631685	0.0017618	0.051695
S-CAP.vs.NS-CAP	329.191	LMFA01030747	6,9,12,15,18-Tetracosapentaynoic acid	0.624662	-0.678852	0.000124325	0.00533162
S-CAP.vs.NS-CAP	525.33	LMPK11000009	Cytochalasin H1	1.87115	0.903927	0.0307982	0.241831
S-CAP.vs.NS-CAP	526.249	LMST05030010	N-[(3a,5b,7a,12a)-3,12-dihydroxy-24-oxo-7-(sulfoxy)cholan-24-yl]-Glycine	3.29377	1.71974	0.0181014	0.1881
S-CAP.vs.NS-CAP	493.318	LMST01080004	Digitogenin	3.08299	1.62433	0.0196132	0.196425
S-CAP.vs.NS-CAP	331.226	LMFA03010104	11-deoxy-11-methylene-15-keto-PGD2	1.97054	0.978588	0.0150443	0.169439
S-CAP.vs.NS-CAP	577.264	LMST01120046	Calotropin	1.97528	0.982055	0.0316939	0.243823
S-CAP.vs.NS-CAP	609.366	LMST01080070	6-O-(Glcb)-(25R)-5alpha-spirostan-3beta,6alpha,23S-triol	2.77798	1.47404	0.015021	0.169439
S-CAP.vs.NS-CAP	484.238	LMFA03020033	14,15-LTE4	3.59389	1.84555	0.0322202	0.243823
S-CAP.vs.NS-CAP	321.244	LMPR0103500006	5-(1-hydroxybutan-2-yl)isolongifol-4-ene	2.0624	1.04432	0.00206054	0.058411
S-CAP.vs.NS-CAP	303.146	LMFA13010043	Butyl 3-O-beta-D-glucopyranosyl-butanoate	2.39143	1.25788	0.0396333	0.270007
S-CAP.vs.NS-CAP	433.273	LMPR0104030011	(+)-subersic acid	2.80715	1.48911	0.028058	0.233468
S-CAP.vs.NS-CAP	347.172	LMFA13040097	oscr#3	16.1765	4.01583	0.00372992	0.0800793
S-CAP.vs.NS-CAP	357.102	LMPR02020083	alpha-carboxyethylhydroxychroman sulfate	2.25293	1.17181	0.00815569	0.117268
S-CAP.vs.NS-CAP	330.246	LMFA01030761	EPA (d5)	1.69245	0.759113	1.66e-05	0.000843409
S-CAP.vs.NS-CAP	582.379	LMGP01050041	PC(19:0/0:0)	0.606548	-0.721306	0.0275704	0.231837
S-CAP.vs.NS-CAP	280.994	LMFA12000369	(E)-4-(6-((formyloxy)methyl)-1,2-dithiin-3-yl)but-1-en-3-yn-1-yl acetate	0.634273	-0.656825	0.00402612	0.0820338
S-CAP.vs.NS-CAP	403.126	LMPR0102070042	Tarrenoside	4.90887	2.29539	0.00474476	0.0876864
S-CAP.vs.NS-CAP	403.321	LMST03020045	25-hydroxy-23-oxavitamin D3 / 25-hydroxy-23-oxacholecalciferol	2.58001	1.36737	0.022142	0.208634
S-CAP.vs.NS-CAP	241.179	LMFA02010016	(1S,2S)-3-oxo-2-pentyl-cyclopentanebutanoic acid	1.66872	0.738741	0.0259386	0.227133
S-CAP.vs.NS-CAP	287.2	LMST02020018	Dehydrotestosterone	2.15472	1.1075	0.0337721	0.248281
S-CAP.vs.NS-CAP	514.303	LMPK04000037	Methymycin	6.69898	2.74394	0.0192381	0.195005
S-CAP.vs.NS-CAP	349.237	LMFA03010064	15-methyl-15S-PGE2	2.14162	1.0987	0.0216006	0.204685
S-CAP.vs.NS-CAP	552.329	LMGP20020030	POV-PE	1.61705	0.693365	0.0271434	0.230444
S-CAP.vs.NS-CAP	183.139	LMFA01050327	3S-hydroxy-undecanoic acid	1.9929	0.994871	0.0159225	0.17636
S-CAP.vs.NS-CAP	245.153	LMFA10000014	Montiporic acid B	3.7571	1.90962	0.0289676	0.236884
S-CAP.vs.NS-CAP	429.231		Tris(2-methyl-1-aziridinyl)phosphine oxide	1.93975	0.955867	0.012841	0.15326
S-CAP.vs.NS-CAP	475.159	LMPK12112856	Aliarin 4'-methyl ether	4.05506	2.01972	0.0040487	0.0820338
S-CAP.vs.NS-CAP	265.143		Strobilactone A; (5R,5aS,9aS)-5,9b-Dihydroxy-6,6,9a-trimethyl-5,5a,6,7,8,9,9a,9b-octahydronaphtho[1,2-c]furan-1(3H)-one	1.54249	0.625264	0.0446047	0.281163
S-CAP.vs.NS-CAP	715.535	LMFA01050121	9,13-dihydroxy-10-ethoxy-11-octadecenoic acid	3.90903	1.96681	0.0410607	0.273601
S-CAP.vs.NS-CAP	285.244	LMFA06000116	2-methylpentadecanal	1.52064	0.604679	0.0283967	0.233958
S-CAP.vs.NS-CAP	241.145	LMFA01030466	3-dodecynoic acid	1.51453	0.598867	0.0412214	0.274019
S-CAP, Severe community acquired pneumonia; NS-CAP, Non-severe community acquired pneumonia; HC, Healthy control; DC, Disease control; FC, Fold change;
